# Supplementary material for: Human Campylobacteriosis in Luxembourg, 2010–2013: A Case-Control Study Combined with Multilocus Sequence Typing for Source Attribution and Risk Factor Analysis
Source: Sci Rep. 2016 Feb 10;6:20939. doi: 10.1038/srep20939 (PMC4748240; doi:10.1038/srep20939)
Supplement: Supplementary Information [file srep20939-s2.xls]

## Sheet: srep20939-s2
case_control	quarter	campy_species	gender	age	month	year	season	urbanization	malaise	abd_cramps	diarrhea	fever	headache	blood_stool	vomit	still_ill	hospitalization	duration_symp	duration_hosp	contact_dog	contact_cat	contact_cattle	contact_pig	contact_poultry	contact_otheranimals	farm_close	meadow_close	flies	fishing	swimming	other_watersports	gardening	sport_pleinair	outdoor_activity	tapwater_source	contact_garden_soil	contact_sand	contact_raw_meat	contact_raw_vegetables	contact_rainwater	contact_dirty_dishes	tapwater	bottled_water	well_water	raw_milk	pasteurized_milk	uht_milk	cheese_rawmilk	chicken
1. Case	4	0. C.jejuni	1. Female	2. 15-24	10	2011	1. autumn	1. Intermediate	1. Yes	1. Yes	1. Yes	1. Yes	0. No	1. Yes	0. No	0. No	0. No	14		0. No	1. Yes, at home	0. No	0. No	0. No	0. No	0. No	1. Yes	0. No	0. No	0. No	0. No	0. No	0. No	0. No	2. Regional	1. Yes	0. No			0. No		1. Yes	1. Yes	0. No			1. Yes, at home		0. No
1. Case	3	1. C.coli	1. Female	4. 45-64	8	2011	3. summer	1. Intermediate	1. Yes	0. No	1. Yes	0. No	0. No	1. Yes	0. No	0. No	0. No	18		2. Yes, outside	2. Yes, outside	0. No	0. No	0. No	0. No	1. Yes	1. Yes	2. Yes, some	0. No	0. No	0. No	1. Yes	0. No	0. No	2. Regional	1. Yes	0. No	1. Yes	1. Yes	1. Yes	1. Yes	1. Yes	1. Yes	0. No	0. No	0. No	1. Yes, at home	1. Yes, at home	1. Yes, at home
1. Case	4	0. C.jejuni	1. Female	5. >=65	10	2012	1. autumn	1. Intermediate	1. Yes	1. Yes	1. Yes	1. Yes	0. No		0. No	1. Yes	1. Yes		6	0. No	1. Yes, at home	0. No	0. No	0. No	0. No	0. No	0. No	1. Yes, a few	0. No	0. No	0. No	0. No	0. No	1. Yes	2. Regional	0. No	0. No	1. Yes	1. Yes	0. No	1. Yes	1. Yes	1. Yes	0. No	0. No	0. No	0. No	0. No	0. No
1. Case	2	0. C.jejuni	1. Female	3. 25-44	6	2011	3. summer	1. Intermediate	1. Yes	1. Yes	1. Yes	1. Yes	1. Yes	1. Yes	1. Yes	0. No	1. Yes	12	5		1. Yes, at home					1. Yes	1. Yes	1. Yes, a few				1. Yes			2. Regional	1. Yes	1. Yes	1. Yes	1. Yes	0. No	1. Yes	0. No	1. Yes	0. No	0. No	0. No	0. No	0. No	0. No
1. Case	1	0. C.jejuni	0. Male	3. 25-44	3	2011	2. spring	1. Intermediate	0. No	1. Yes	1. Yes	0. No	1. Yes	1. Yes	0. No	0. No	0. No	7		1. Yes, at home	2. Yes, outside	0. No	0. No	0. No	0. No	0. No	0. No	0. No	0. No	0. No	0. No	0. No	0. No	0. No	2. Regional	0. No	0. No	1. Yes	0. No	0. No	1. Yes	0. No	1. Yes	0. No	0. No	0. No	1. Yes, at home	0. No	1. Yes, at home
1. Case	1	0. C.jejuni	0. Male	3. 25-44	3	2013	2. spring	1. Intermediate	0. No	1. Yes	1. Yes	1. Yes	1. Yes	0. No	0. No	0. No	0. No	15		0. No	0. No	0. No	0. No	0. No	0. No	0. No	0. No	0. No	0. No	0. No	0. No	0. No	0. No	0. No	2. Regional	0. No	0. No	1. Yes	1. Yes	0. No	1. Yes	1. Yes			0. No	0. No	1. Yes, at home	1. Yes, at home	1. Yes, at home
1. Case	2	0. C.jejuni	1. Female	3. 25-44	6	2012	3. summer	2. Rural	1. Yes	1. Yes	1. Yes	0. No	1. Yes	1. Yes	0. No	0. No	0. No	8		2. Yes, outside	0. No	0. No	0. No	0. No	0. No	0. No	0. No	1. Yes, a few	0. No	0. No	0. No	0. No	0. No	0. No	0. Local	0. No	0. No	1. Yes	1. Yes	0. No		1. Yes	1. Yes	0. No	0. No		1. Yes, at home		0. No
1. Case	3	0. C.jejuni	1. Female	3. 25-44	8	2011	3. summer	2. Rural	1. Yes	1. Yes	1. Yes	1. Yes	1. Yes	1. Yes	0. No	0. No	0. No	12		2. Yes, outside	2. Yes, outside	2. Yes, outside	0. No	0. No	0. No	1. Yes	1. Yes	3. Yes, a lot	1. Yes	0. No	0. No	1. Yes	0. No		0. Local	1. Yes	0. No		1. Yes	1. Yes	1. Yes	0. No	1. Yes	0. No	0. No	0. No	1. Yes, at home	1. Yes, at home	1. Yes, at home
1. Case	3	0. C.jejuni	1. Female	0. 0-4	7	2011	3. summer	2. Rural	1. Yes	1. Yes	1. Yes	1. Yes	0. No	1. Yes	0. No	0. No	0. No	7		2. Yes, outside	0. No	0. No	0. No	0. No	0. No	1. Yes	1. Yes	1. Yes, a few	0. No	0. No	0. No	1. Yes	0. No	1. Yes	0. Local	1. Yes	1. Yes	0. No	1. Yes	0. No	0. No	1. Yes	1. Yes	0. No	0. No	1. Yes, at home	0. No	0. No	1. Yes, at home
1. Case	1	0. C.jejuni	0. Male	2. 15-24	3	2012	2. spring	2. Rural		1. Yes	1. Yes	1. Yes			1. Yes	0. No	1. Yes	27	6	0. No	0. No	0. No	0. No	0. No	0. No			0. No	0. No	0. No	0. No	0. No	1. Yes	0. No	0. Local	0. No	0. No			0. No		0. No	1. Yes	0. No	0. No	0. No	0. No	0. No	1. Yes, at home
1. Case	4	0. C.jejuni	1. Female	1. 5-14	10	2012	1. autumn	1. Intermediate	1. Yes	1. Yes	1. Yes	1. Yes	1. Yes	1. Yes	0. No	0. No	0. No	10		0. No	0. No	0. No	0. No	0. No	0. No	0. No	0. No	0. No	0. No	0. No	0. No	0. No	0. No	0. No	2. Regional	0. No	0. No	0. No	1. Yes	1. Yes	1. Yes	1. Yes	1. Yes	0. No	0. No	0. No	1. Yes, at home		1. Yes, at home
1. Case	1	0. C.jejuni	1. Female	3. 25-44	2	2011	0. winter	1. Intermediate	0. No	1. Yes	1. Yes	0. No	0. No	0. No	0. No	0. No	0. No	5		0. No	0. No	0. No	0. No	0. No	0. No	0. No	0. No	0. No	0. No	0. No	0. No	0. No	0. No	0. No	2. Regional	0. No	0. No	1. Yes	1. Yes	0. No	1. Yes	0. No	1. Yes	0. No	0. No	1. Yes, at home	0. No	2. Yes, outside	2. Yes, outside
1. Case	3	0. C.jejuni	0. Male	3. 25-44	9	2012	1. autumn	1. Intermediate	1. Yes	0. No	1. Yes	0. No		1. Yes	1. Yes	0. No	0. No			1. Yes, at home	0. No	0. No	0. No	0. No	0. No	0. No	0. No	1. Yes, a few	0. No	0. No	0. No	1. Yes	1. Yes	0. No	2. Regional	0. No	0. No	0. No	1. Yes	0. No	1. Yes	0. No	1. Yes	0. No	0. No	1. Yes, at home	0. No	1. Yes, at home	1. Yes, at home
1. Case	1	0. C.jejuni	0. Male	5. >=65	2	2011	0. winter	1. Intermediate	1. Yes	1. Yes	1. Yes		0. No	0. No	0. No		0. No			1. Yes, at home	0. No	0. No	0. No	0. No	0. No	0. No	0. No	0. No	0. No	0. No	0. No	0. No	0. No	0. No	2. Regional	0. No	0. No	0. No	0. No	0. No	0. No	0. No	1. Yes	0. No	0. No	0. No	0. No	0. No	2. Yes, outside
1. Case	2	1. C.coli	1. Female	2. 15-24	5	2011	2. spring	1. Intermediate	1. Yes	1. Yes	1. Yes	1. Yes	0. No	1. Yes	1. Yes	0. No	1. Yes	7	1	0. No	0. No	0. No	0. No	0. No	0. No	1. Yes	1. Yes		0. No	1. Yes	0. No	0. No	1. Yes	0. No	2. Regional	1. Yes	0. No	0. No	0. No	1. Yes	0. No	1. Yes	1. Yes	0. No	0. No	1. Yes, at home	0. No	0. No	2. Yes, outside
1. Case	2	0. C.jejuni	1. Female	1. 5-14	5	2011	2. spring	1. Intermediate	1. Yes	1. Yes	1. Yes	1. Yes	1. Yes	0. No	0. No	0. No	1. Yes	8	3	0. No	0. No	0. No	0. No	0. No	0. No	1. Yes	1. Yes	0. No	0. No	0. No	0. No	0. No	0. No	0. No	2. Regional	0. No	0. No	0. No	0. No	0. No	0. No		1. Yes	0. No	0. No		1. Yes, at home	1. Yes, at home	1. Yes, at home
1. Case	3	0. C.jejuni	1. Female	4. 45-64	8	2012	3. summer	1. Intermediate		1. Yes	1. Yes		1. Yes		0. No		0. No			0. No	0. No	0. No	0. No	0. No	0. No	0. No	0. No	1. Yes, a few	0. No	0. No	0. No	0. No	0. No	0. No	2. Regional	0. No	0. No	1. Yes	1. Yes	0. No	1. Yes		1. Yes	0. No	0. No	0. No	0. No		0. No
1. Case	1	0. C.jejuni	0. Male	3. 25-44	1	2011	0. winter	1. Intermediate	1. Yes	1. Yes	1. Yes	0. No	1. Yes	0. No	0. No	0. No	0. No	7		3. Yes, at home and outside	0. No	0. No	2. Yes, outside	0. No	0. No	0. No	0. No	1. Yes, a few	0. No	0. No	0. No	0. No	0. No	1. Yes	2. Regional	1. Yes	0. No	1. Yes	1. Yes	1. Yes	1. Yes		1. Yes			1. Yes, at home		1. Yes, at home	0. No
1. Case	2	1. C.coli	0. Male	1. 5-14	4	2011	2. spring	1. Intermediate	1. Yes	1. Yes	1. Yes		1. Yes	1. Yes	1. Yes	0. No	0. No	10		1. Yes, at home	1. Yes, at home	0. No	0. No	0. No	1. Yes, at home	1. Yes	1. Yes	1. Yes, a few	0. No	1. Yes	0. No	1. Yes	1. Yes	1. Yes	2. Regional	1. Yes	0. No			1. Yes	0. No	1. Yes	1. Yes	0. No	0. No	1. Yes, at home	0. No	1. Yes, at home	1. Yes, at home
1. Case	3	0. C.jejuni	0. Male	4. 45-64	7	2011	3. summer	1. Intermediate		1. Yes	1. Yes	0. No	0. No	0. No	0. No	0. No	0. No	7		0. No	0. No	0. No	0. No	0. No	0. No	0. No	0. No	1. Yes, a few	0. No	0. No	0. No	1. Yes	0. No	0. No	2. Regional	1. Yes	0. No	0. No	1. Yes	0. No	0. No	0. No	1. Yes	0. No	0. No	0. No	0. No	1. Yes, at home	0. No
1. Case	4	0. C.jejuni	0. Male	5. >=65	11	2011	1. autumn	1. Intermediate			1. Yes					0. No	0. No	6			1. Yes, at home					0. No	0. No	0. No				1. Yes			2. Regional	0. No	0. No	0. No	0. No	0. No	0. No		1. Yes				1. Yes, at home		0. No
1. Case	2	1. C.coli	0. Male	3. 25-44	5	2012	2. spring	1. Intermediate	0. No	1. Yes	1. Yes	0. No	1. Yes	0. No	0. No	0. No	0. No	7		0. No	0. No	0. No	0. No	0. No	0. No	0. No	0. No	1. Yes, a few	0. No	1. Yes	0. No	0. No	1. Yes	1. Yes	2. Regional	0. No	0. No	0. No	1. Yes	0. No	1. Yes	1. Yes	0. No	0. No	0. No	0. No	1. Yes, at home	1. Yes, at home	1. Yes, at home
1. Case	2	0. C.jejuni	1. Female	5. >=65	4	2012	2. spring	1. Intermediate	1. Yes	1. Yes	1. Yes	0. No	1. Yes	0. No	1. Yes	1. Yes	1. Yes		9	0. No	0. No	0. No	0. No	0. No	0. No	0. No	0. No	0. No	0. No	0. No	0. No	0. No	0. No	0. No	2. Regional	0. No	0. No	1. Yes	1. Yes	0. No	1. Yes	0. No	1. Yes	0. No	0. No	0. No	0. No	1. Yes, at home	0. No
1. Case	4	1. C.coli	1. Female	4. 45-64	11	2011	1. autumn	1. Intermediate		1. Yes	1. Yes	1. Yes	1. Yes			1. Yes	0. No				1. Yes, at home					1. Yes	1. Yes	0. No		1. Yes					2. Regional				1. Yes		0. No	1. Yes	1. Yes			0. No			0. No
1. Case	2	0. C.jejuni	0. Male	3. 25-44	6	2012	3. summer	1. Intermediate	1. Yes	1. Yes	1. Yes	1. Yes	1. Yes	0. No	1. Yes	0. No	0. No	4		0. No	0. No	0. No	0. No	0. No	0. No	0. No		1. Yes, a few	0. No	0. No	0. No	1. Yes	1. Yes	1. Yes	2. Regional	1. Yes	0. No	1. Yes	1. Yes	0. No	1. Yes	1. Yes	1. Yes	0. No	0. No	0. No	0. No	0. No	1. Yes, at home
1. Case	2	1. C.coli	0. Male	5. >=65	6	2011	3. summer	1. Intermediate	1. Yes	0. No	1. Yes	1. Yes	0. No	0. No	1. Yes	0. No	0. No	9		0. No	1. Yes, at home	0. No	0. No	0. No	0. No	0. No	1. Yes	1. Yes, a few	0. No	0. No	0. No	1. Yes	0. No	0. No	2. Regional	1. Yes	0. No		1. Yes	1. Yes	0. No	1. Yes	1. Yes	0. No	0. No	1. Yes, at home	1. Yes, at home	1. Yes, at home	0. No
1. Case	2	1. C.coli	1. Female	4. 45-64	5	2011	2. spring	1. Intermediate	1. Yes	1. Yes	1. Yes		0. No	0. No	0. No		0. No			1. Yes, at home	2. Yes, outside	2. Yes, outside				1. Yes	1. Yes	0. No						1. Yes	2. Regional	1. Yes	0. No	1. Yes	1. Yes	0. No	1. Yes		1. Yes		0. No	1. Yes, at home	0. No		1. Yes, at home
1. Case	1	1. C.coli	1. Female	3. 25-44	2	2013	0. winter	1. Intermediate	0. No	1. Yes	1. Yes	1. Yes	0. No	1. Yes	0. No	0. No	0. No	5		0. No	0. No	0. No	0. No	0. No	0. No	0. No	0. No	0. No	0. No	0. No	0. No	0. No	0. No	1. Yes	2. Regional	0. No	0. No	1. Yes	1. Yes	0. No	1. Yes	1. Yes	1. Yes		0. No	1. Yes, at home	1. Yes, at home		1. Yes, at home
1. Case	2	0. C.jejuni	1. Female	2. 15-24	5	2012	2. spring	1. Intermediate	1. Yes	1. Yes	1. Yes	1. Yes	1. Yes	0. No	0. No	0. No	0. No	4		3. Yes, at home and outside	3. Yes, at home and outside	2. Yes, outside	2. Yes, outside	0. No	1. Yes, at home	1. Yes	1. Yes	2. Yes, some	0. No	0. No	0. No	1. Yes	1. Yes	1. Yes	2. Regional	1. Yes	1. Yes	1. Yes	1. Yes	1. Yes	1. Yes	1. Yes	1. Yes	0. No	1. Yes, at home	3. Yes, outside and at home	3. Yes, outside and at home	1. Yes, at home	0. No
1. Case	3	1. C.coli	1. Female	2. 15-24	9	2011	1. autumn	2. Rural	1. Yes	1. Yes	1. Yes		1. Yes	1. Yes	1. Yes	0. No	0. No			1. Yes, at home	0. No	0. No	0. No	0. No	0. No	1. Yes	1. Yes	2. Yes, some	0. No	0. No	0. No	0. No	0. No	0. No	0. Local	1. Yes	0. No			0. No	1. Yes	0. No	1. Yes	0. No	0. No	1. Yes, at home	0. No	0. No	1. Yes, at home
1. Case	3	0. C.jejuni	0. Male	4. 45-64	8	2011	3. summer	2. Rural	1. Yes	1. Yes	1. Yes	1. Yes	0. No	0. No	0. No	0. No	1. Yes	9	1	0. No	0. No	0. No	0. No	0. No	0. No	1. Yes	1. Yes	1. Yes, a few	0. No	0. No	0. No	1. Yes	1. Yes	1. Yes	0. Local	1. Yes	0. No	1. Yes	1. Yes	0. No	0. No	1. Yes	1. Yes	0. No	0. No	0. No	1. Yes, at home	0. No	1. Yes, at home
1. Case	3	0. C.jejuni	0. Male	4. 45-64	7	2011	3. summer	2. Rural	1. Yes	1. Yes	1. Yes	1. Yes	1. Yes	0. No	0. No	0. No	0. No	7		1. Yes, at home	1. Yes, at home					0. No	0. No	1. Yes, a few	0. No	0. No	0. No	1. Yes	0. No	0. No	1. Local and regional	0. No	0. No	0. No	0. No	0. No	0. No		1. Yes				1. Yes, at home	2. Yes, outside	1. Yes, at home
1. Case	3	0. C.jejuni	1. Female	3. 25-44	7	2012	3. summer	2. Rural	1. Yes	1. Yes	1. Yes	0. No	1. Yes	1. Yes	0. No	0. No	0. No	8		2. Yes, outside								3. Yes, a lot	0. No	0. No	0. No	0. No	0. No	1. Yes	1. Local and regional	1. Yes	1. Yes	1. Yes	1. Yes	1. Yes		1. Yes	1. Yes	0. No	0. No	1. Yes, at home	1. Yes, at home	1. Yes, at home	3. Yes, outside and at home
1. Case	1	0. C.jejuni	1. Female	4. 45-64	3	2011	2. spring	2. Rural	1. Yes	1. Yes	1. Yes	0. No	0. No	0. No	1. Yes		0. No			2. Yes, outside	1. Yes, at home	0. No	0. No	0. No	0. No	1. Yes	1. Yes	1. Yes, a few					1. Yes	1. Yes	1. Local and regional		0. No	1. Yes				1. Yes	1. Yes			1. Yes, at home		1. Yes, at home	1. Yes, at home
1. Case	1	0. C.jejuni	0. Male	0. 0-4	1	2011	0. winter	2. Rural		1. Yes	1. Yes	0. No		1. Yes	0. No		0. No			0. No	0. No	0. No	0. No	0. No	0. No	0. No	1. Yes	0. No	0. No	0. No	0. No	0. No	0. No	0. No	1. Local and regional	0. No	0. No	0. No	0. No	0. No	0. No	0. No	1. Yes	0. No	0. No	0. No	0. No	0. No	0. No
1. Case	3	1. C.coli	0. Male	4. 45-64	9	2012	1. autumn	2. Rural	1. Yes	1. Yes	1. Yes		0. No	0. No	0. No	0. No	0. No	2		1. Yes, at home						1. Yes	1. Yes	1. Yes, a few	0. No	0. No	0. No	1. Yes	0. No	1. Yes	1. Local and regional	1. Yes	0. No	1. Yes	1. Yes	1. Yes	1. Yes	1. Yes	0. No	0. No	0. No	0. No			0. No
1. Case	3	0. C.jejuni	1. Female	1. 5-14	7	2011	3. summer	2. Rural	0. No	1. Yes	1. Yes	1. Yes	0. No	0. No	0. No	1. Yes	0. No			1. Yes, at home	0. No	0. No	0. No	0. No		0. No	1. Yes	1. Yes, a few	0. No	1. Yes	1. Yes	0. No	0. No	0. No	1. Local and regional	0. No	0. No	0. No	0. No				1. Yes	0. No	0. No	0. No	1. Yes, at home	0. No	1. Yes, at home
1. Case	4	0. C.jejuni	1. Female	2. 15-24	12	2011	0. winter	2. Rural	1. Yes	1. Yes	1. Yes	0. No	1. Yes	1. Yes	0. No	0. No	0. No	11		0. No	0. No	0. No	0. No	0. No	0. No	1. Yes	1. Yes	0. No	0. No	0. No	0. No	0. No	1. Yes	0. No	1. Local and regional	0. No	0. No	1. Yes		0. No	1. Yes	0. No	1. Yes	0. No	0. No	0. No	1. Yes, at home	1. Yes, at home	1. Yes, at home
1. Case	2	0. C.jejuni	0. Male	1. 5-14	6	2012	3. summer	2. Rural	0. No	1. Yes	1. Yes	1. Yes	1. Yes	1. Yes	1. Yes	0. No	0. No	15		0. No	0. No	0. No	0. No	0. No	0. No	0. No		0. No	1. Yes	0. No	0. No	0. No	0. No	1. Yes	1. Local and regional	1. Yes	0. No	0. No	0. No	0. No	1. Yes	0. No	1. Yes	0. No	0. No	0. No	1. Yes, at home	0. No	1. Yes, at home
1. Case	1	0. C.jejuni	0. Male	4. 45-64	1	2012	0. winter	2. Rural	1. Yes	1. Yes	1. Yes	1. Yes	1. Yes	0. No	0. No	0. No	0. No	7		1. Yes, at home						0. No	1. Yes	0. No						1. Yes	2. Regional			1. Yes				1. Yes	1. Yes		0. No	0. No	1. Yes, at home	0. No	1. Yes, at home
1. Case	2	0. C.jejuni	0. Male	5. >=65	4	2011	2. spring	2. Rural	1. Yes	1. Yes	1. Yes	0. No	0. No	0. No	0. No		1. Yes		0.5							0. No	0. No					1. Yes		1. Yes	2. Regional	1. Yes			1. Yes			1. Yes				1. Yes, at home	1. Yes, at home	1. Yes, at home	0. No
1. Case	3	0. C.jejuni	1. Female	0. 0-4	7	2011	3. summer	2. Rural		1. Yes	1. Yes	1. Yes		0. No	0. No	0. No	0. No	7		2. Yes, outside	2. Yes, outside	2. Yes, outside	0. No	0. No	0. No	0. No	0. No	0. No	0. No	0. No	0. No	0. No	0. No	0. No	2. Regional	1. Yes	1. Yes	0. No	0. No	0. No	0. No	0. No	1. Yes	0. No	0. No	0. No	0. No	0. No	0. No
1. Case	4	0. C.jejuni	0. Male	3. 25-44	10	2011	1. autumn	2. Rural	1. Yes	1. Yes	1. Yes	1. Yes	1. Yes	0. No	0. No	1. Yes	0. No			0. No	0. No	0. No	0. No	0. No	0. No	0. No	0. No	1. Yes, a few	0. No	0. No	0. No	0. No	0. No	0. No	2. Regional	0. No	0. No	0. No	0. No	0. No	0. No	0. No	1. Yes	0. No	0. No	0. No	1. Yes, at home	0. No	0. No
1. Case	1	0. C.jejuni	1. Female	1. 5-14	3	2011	2. spring	2. Rural	1. Yes	1. Yes	1. Yes	0. No	1. Yes	0. No	0. No	0. No	0. No	10		1. Yes, at home		0. No	0. No	0. No	0. No			0. No	0. No	1. Yes	0. No	0. No	0. No	1. Yes	2. Regional	1. Yes	0. No	0. No	1. Yes	0. No	0. No	1. Yes	0. No	0. No					2. Yes, outside
1. Case	4	0. C.jejuni	0. Male	4. 45-64	11	2011	1. autumn	2. Rural	1. Yes	0. No	1. Yes	0. No	0. No	0. No	0. No	1. Yes	0. No			2. Yes, outside	0. No	0. No	0. No	0. No	0. No	0. No	1. Yes	1. Yes, a few	0. No	0. No	0. No	1. Yes	1. Yes	1. Yes	2. Regional	1. Yes		1. Yes	1. Yes			1. Yes	1. Yes	0. No	0. No	0. No	0. No	1. Yes, at home	1. Yes, at home
1. Case	1	0. C.jejuni	1. Female	4. 45-64	1	2011	0. winter	2. Rural	1. Yes	1. Yes	0. No	0. No	1. Yes	0. No	0. No	1. Yes	0. No				1. Yes, at home					0. No	1. Yes	0. No	0. No	0. No	0. No	0. No	0. No	0. No	2. Regional	0. No	0. No	1. Yes	1. Yes	0. No	0. No		1. Yes		0. No	0. No	1. Yes, at home	0. No	1. Yes, at home
1. Case	2	0. C.jejuni	1. Female	4. 45-64	6	2011	3. summer	2. Rural	1. Yes	1. Yes	1. Yes	1. Yes	1. Yes	1. Yes	1. Yes	0. No	0. No	14			1. Yes, at home	1. Yes, at home				1. Yes	0. No	0. No	0. No	0. No	0. No	0. No	0. No	0. No	0. Local				1. Yes			0. No	1. Yes	0. No	0. No	0. No	0. No	0. No	0. No
1. Case	1	1. C.coli	1. Female	3. 25-44	1	2012	0. winter	2. Rural	0. No	1. Yes	1. Yes	0. No	0. No	1. Yes	0. No	0. No	0. No	10		0. No	1. Yes, at home	0. No	0. No	0. No	0. No	1. Yes	1. Yes	0. No	0. No	0. No	0. No	0. No	0. No	0. No	1. Local and regional	0. No	0. No	0. No	1. Yes	0. No		1. Yes	1. Yes	0. No	0. No	0. No	1. Yes, at home	0. No	2. Yes, outside
1. Case	2	0. C.jejuni	0. Male	3. 25-44	6	2011	3. summer	1. Intermediate	1. Yes	1. Yes	1. Yes				0. No	0. No	0. No	21		1. Yes, at home						0. No	0. No	2. Yes, some		1. Yes		1. Yes		1. Yes	0. Local	1. Yes		1. Yes	1. Yes		1. Yes		1. Yes				1. Yes, at home	1. Yes, at home	2. Yes, outside
1. Case	3	0. C.jejuni	0. Male	4. 45-64	7	2012	3. summer	1. Intermediate	0. No	1. Yes	1. Yes	0. No	0. No	1. Yes	0. No	0. No	0. No	9		1. Yes, at home						0. No	0. No	1. Yes, a few						1. Yes	0. Local		0. No	1. Yes	1. Yes		1. Yes	1. Yes	1. Yes	0. No	0. No	1. Yes, at home	0. No	0. No	0. No
1. Case	1	0. C.jejuni	1. Female	4. 45-64	1	2012	0. winter	1. Intermediate	1. Yes	1. Yes	1. Yes	1. Yes	1. Yes	1. Yes	0. No	1. Yes	0. No			1. Yes, at home	0. No	0. No	0. No	0. No	0. No	0. No	0. No	0. No	0. No	0. No	0. No	0. No	0. No	0. No	0. Local	0. No	0. No	1. Yes	0. No	0. No	1. Yes	0. No	1. Yes		0. No	0. No	1. Yes, at home	0. No	0. No
1. Case	4	0. C.jejuni	0. Male	4. 45-64	12	2010	0. winter	1. Intermediate	1. Yes	1. Yes	1. Yes	0. No	1. Yes	0. No	1. Yes	0. No	0. No	13		0. No	0. No	0. No	0. No	0. No		0. No	1. Yes	0. No	0. No	0. No	0. No	1. Yes	0. No	1. Yes	0. Local	1. Yes	0. No		1. Yes	0. No	1. Yes	1. Yes	0. No	0. No	0. No	1. Yes, at home	0. No	1. Yes, at home	3. Yes, outside and at home
1. Case	1	0. C.jejuni	1. Female	0. 0-4	3	2011	2. spring	0. Urban	0. No	1. Yes	1. Yes	1. Yes		0. No	0. No	0. No	0. No	6		2. Yes, outside	1. Yes, at home	0. No	0. No	0. No	0. No	0. No	0. No	0. No						1. Yes	2. Regional	0. No	0. No	0. No	0. No	0. No	0. No	0. No	1. Yes	0. No	0. No	0. No	0. No	0. No	0. No
1. Case	4	0. C.jejuni	1. Female	4. 45-64	10	2012	1. autumn	0. Urban	1. Yes	1. Yes	1. Yes	0. No	0. No	1. Yes	0. No	0. No	0. No	23		0. No	0. No	0. No	0. No	0. No		0. No	0. No	1. Yes, a few	0. No	0. No	0. No	1. Yes	0. No	0. No	2. Regional	1. Yes	0. No	0. No	1. Yes	0. No	0. No	1. Yes	1. Yes	0. No	0. No	0. No	1. Yes, at home	1. Yes, at home	1. Yes, at home
1. Case	3	0. C.jejuni	1. Female	3. 25-44	7	2011	3. summer	0. Urban	0. No	1. Yes	1. Yes		1. Yes	1. Yes	0. No	0. No	0. No	18		0. No	1. Yes, at home	0. No	0. No	0. No	0. No	0. No	0. No	1. Yes, a few	0. No	0. No	0. No	0. No	0. No	0. No	2. Regional	0. No	0. No	1. Yes	1. Yes	0. No	1. Yes	0. No	1. Yes	0. No	0. No	0. No	1. Yes, at home	1. Yes, at home	1. Yes, at home
1. Case	2	0. C.jejuni	0. Male	5. >=65	5	2011	2. spring	0. Urban	0. No	1. Yes	0. No	0. No	0. No	0. No	0. No	1. Yes	0. No			0. No	0. No	0. No	0. No	0. No	0. No	0. No	0. No	1. Yes, a few	0. No	0. No	0. No	0. No	0. No	0. No	2. Regional	0. No	0. No	1. Yes	1. Yes	0. No	1. Yes	1. Yes	1. Yes	0. No	0. No	1. Yes, at home	0. No	1. Yes, at home	1. Yes, at home
1. Case	2	0. C.jejuni	1. Female	3. 25-44	5	2011	2. spring	0. Urban	1. Yes	1. Yes	1. Yes	0. No	0. No	0. No	0. No	0. No	0. No	8		1. Yes, at home						0. No	0. No	0. No	0. No	0. No	0. No	1. Yes	0. No	0. No	2. Regional			1. Yes					1. Yes				1. Yes, at home		0. No
1. Case	4	0. C.jejuni	1. Female	4. 45-64	12	2010	0. winter	0. Urban	1. Yes	1. Yes	1. Yes	0. No	1. Yes	0. No	1. Yes	0. No	0. No	3							2. Yes, outside	0. No	0. No		0. No	0. No	0. No	0. No	0. No	1. Yes	2. Regional	0. No	0. No		1. Yes	0. No	0. No	0. No	1. Yes	0. No	0. No	0. No	0. No		0. No
1. Case	1	0. C.jejuni	0. Male	0. 0-4	3	2011	2. spring	0. Urban	0. No	0. No	1. Yes	1. Yes	1. Yes	0. No	0. No	0. No	0. No	14		3. Yes, at home and outside	0. No	0. No	0. No	0. No	1. Yes, at home	0. No	0. No	0. No	0. No	0. No	0. No	0. No	0. No	0. No	2. Regional	0. No	0. No	0. No	0. No	0. No	0. No	0. No	1. Yes	0. No	0. No	0. No	1. Yes, at home	0. No	0. No
1. Case	3	0. C.jejuni	1. Female	4. 45-64	9	2012	1. autumn	0. Urban	1. Yes	1. Yes	1. Yes	0. No	1. Yes	0. No	0. No	0. No	0. No	10		0. No	0. No	0. No	0. No	0. No	0. No	1. Yes	1. Yes	1. Yes, a few	0. No	0. No	0. No	0. No	0. No	0. No	2. Regional	0. No	0. No	1. Yes	1. Yes	0. No	0. No	0. No	1. Yes	0. No	0. No	1. Yes, at home	0. No	0. No	1. Yes, at home
1. Case	2	0. C.jejuni	1. Female	5. >=65	4	2011	2. spring	0. Urban	0. No	1. Yes	1. Yes	1. Yes	0. No		0. No	0. No	0. No			0. No	0. No	0. No	0. No	0. No	0. No	0. No	0. No	1. Yes, a few	0. No	0. No	0. No	1. Yes	0. No	0. No	2. Regional	1. Yes	0. No	1. Yes	1. Yes	0. No	1. Yes	0. No	1. Yes	0. No	0. No	0. No	1. Yes, at home	1. Yes, at home	1. Yes, at home
1. Case	3	1. C.coli	1. Female	4. 45-64	9	2011	1. autumn	0. Urban	0. No	1. Yes	1. Yes	0. No	0. No	0. No	0. No	0. No	0. No			1. Yes, at home	0. No	0. No	0. No	0. No	0. No	0. No	0. No	0. No						1. Yes	2. Regional	0. No	0. No	1. Yes	1. Yes	0. No	1. Yes	0. No	1. Yes	0. No	0. No	0. No	1. Yes, at home	0. No	1. Yes, at home
1. Case	3	0. C.jejuni	1. Female	4. 45-64	8	2012	3. summer	0. Urban	0. No	1. Yes	1. Yes	0. No	1. Yes	0. No	0. No	0. No	0. No	15		0. No	0. No	0. No	0. No	0. No	0. No	0. No	0. No	1. Yes, a few	0. No	0. No	0. No	1. Yes	0. No	0. No	2. Regional	1. Yes	0. No	1. Yes	1. Yes	0. No	1. Yes	0. No	1. Yes	0. No	0. No	0. No	1. Yes, at home	1. Yes, at home	1. Yes, at home
1. Case	3	0. C.jejuni	1. Female	5. >=65	9	2012	1. autumn	0. Urban	1. Yes	1. Yes	1. Yes		0. No	0. No	0. No	0. No	0. No	14		0. No	0. No	0. No	0. No	0. No	1. Yes, at home	0. No	0. No	1. Yes, a few	0. No	0. No	0. No	0. No	0. No	0. No	2. Regional	1. Yes	0. No	0. No	1. Yes	0. No	0. No	0. No	1. Yes	0. No	0. No	0. No	0. No	1. Yes, at home	1. Yes, at home
1. Case	3	0. C.jejuni	1. Female	4. 45-64	8	2011	3. summer	0. Urban	1. Yes		1. Yes	1. Yes		0. No	1. Yes	0. No	0. No	7			0. No	0. No	0. No	0. No	0. No	0. No	0. No	1. Yes, a few	0. No	0. No	0. No	1. Yes	0. No	0. No	2. Regional	1. Yes	0. No	1. Yes	1. Yes	0. No	1. Yes	0. No	1. Yes	0. No	0. No	1. Yes, at home	0. No	1. Yes, at home	0. No
1. Case	2	0. C.jejuni	1. Female	2. 15-24	6	2012	3. summer	0. Urban	1. Yes	1. Yes	1. Yes	1. Yes	1. Yes			0. No	1. Yes		4	0. No	0. No	0. No	0. No	0. No	0. No	0. No	0. No		0. No	0. No	0. No	0. No	0. No	0. No	2. Regional	0. No	0. No	0. No	0. No	0. No	1. Yes	0. No	1. Yes	0. No	0. No	0. No	3. Yes, outside and at home	0. No	2. Yes, outside
1. Case	2	0. C.jejuni	1. Female	3. 25-44	5	2012	2. spring	0. Urban	0. No	1. Yes	1. Yes	1. Yes	1. Yes	1. Yes	0. No		0. No	6		0. No	1. Yes, at home	0. No	0. No	0. No	0. No	0. No	0. No	1. Yes, a few	0. No	0. No	0. No	0. No	0. No	0. No	2. Regional	0. No	0. No	1. Yes	1. Yes	0. No	1. Yes	1. Yes	1. Yes	0. No	0. No	0. No	1. Yes, at home	0. No	1. Yes, at home
1. Case	1	0. C.jejuni	1. Female	1. 5-14	3	2013	2. spring	0. Urban	1. Yes	1. Yes	1. Yes	1. Yes		1. Yes	0. No		0. No	8		1. Yes, at home	0. No	0. No	0. No	0. No	1. Yes, at home	1. Yes	1. Yes	0. No	0. No	0. No	1. Yes	0. No	0. No	0. No	2. Regional	0. No	0. No	0. No	1. Yes	0. No	0. No	0. No	1. Yes		0. No	0. No	1. Yes, at home	0. No	2. Yes, outside
1. Case	2	0. C.jejuni	1. Female	2. 15-24	5	2011	2. spring	1. Intermediate	1. Yes	1. Yes	1. Yes	0. No	1. Yes	0. No	0. No	0. No	0. No	10		3. Yes, at home and outside	1. Yes, at home	0. No	0. No	0. No	0. No	0. No	0. No	1. Yes, a few	0. No	0. No	0. No	1. Yes	1. Yes	0. No	2. Regional	1. Yes	0. No	0. No	1. Yes	1. Yes	1. Yes	1. Yes	1. Yes	0. No	0. No	0. No	0. No	0. No	0. No
1. Case	4	0. C.jejuni	0. Male	5. >=65	10	2011	1. autumn	1. Intermediate		1. Yes	1. Yes	0. No		0. No	0. No	0. No	0. No	11		0. No	0. No	0. No	0. No	0. No	0. No	0. No	0. No	1. Yes, a few	0. No	0. No	0. No	0. No	0. No	0. No	2. Regional	0. No	0. No	0. No		0. No		1. Yes	1. Yes	0. No	0. No	1. Yes, at home	1. Yes, at home	1. Yes, at home	1. Yes, at home
1. Case	3	0. C.jejuni	0. Male	1. 5-14	8	2011	3. summer	1. Intermediate	0. No		1. Yes			1. Yes	0. No	0. No	0. No	9.5		0. No	0. No	0. No	0. No	0. No	0. No	0. No	0. No	0. No	0. No	1. Yes	0. No	0. No	1. Yes	1. Yes	2. Regional	1. Yes	0. No	0. No	1. Yes		1. Yes	1. Yes	0. No	0. No	0. No		2. Yes, outside	0. No	0. No
1. Case	2	0. C.jejuni	0. Male	2. 15-24	6	2011	3. summer	1. Intermediate	1. Yes	1. Yes	1. Yes	1. Yes	1. Yes	1. Yes	1. Yes	0. No	0. No	15		1. Yes, at home	0. No	0. No	0. No	0. No	0. No	1. Yes	0. No	1. Yes, a few	0. No	0. No	0. No	0. No	0. No	0. No	2. Regional	1. Yes	0. No	1. Yes	0. No	0. No	1. Yes	1. Yes	1. Yes	0. No	0. No	0. No	0. No	0. No	2. Yes, outside
1. Case	3	0. C.jejuni	0. Male	4. 45-64	9	2011	1. autumn	1. Intermediate	1. Yes	1. Yes	1. Yes	0. No	1. Yes	0. No	0. No	0. No	0. No	6		0. No	0. No	0. No	0. No	0. No	0. No	1. Yes	1. Yes	3. Yes, a lot	0. No	0. No	0. No	1. Yes	0. No	1. Yes	2. Regional	1. Yes	0. No	1. Yes	1. Yes	1. Yes	1. Yes	1. Yes	1. Yes	0. No	0. No	0. No		3. Yes, outside and at home	1. Yes, at home
1. Case	3	0. C.jejuni	0. Male	3. 25-44	8	2012	3. summer	1. Intermediate	1. Yes	1. Yes	1. Yes		1. Yes				0. No			1. Yes, at home					1. Yes, at home	0. No	0. No	2. Yes, some	0. No	0. No	0. No	0. No	0. No	0. No	2. Regional	0. No	0. No	1. Yes	1. Yes	0. No	0. No	0. No	1. Yes	0. No	0. No	0. No	1. Yes, at home	1. Yes, at home	1. Yes, at home
1. Case	2	0. C.jejuni	0. Male	2. 15-24	6	2012	3. summer	1. Intermediate	0. No	1. Yes	1. Yes	1. Yes	1. Yes		0. No	0. No	1. Yes	7	3	1. Yes, at home	0. No	0. No	0. No	0. No	0. No	0. No	0. No	0. No	0. No	0. No	0. No	0. No	0. No	0. No	2. Regional	0. No	0. No	0. No	0. No	0. No	0. No	0. No	1. Yes	0. No	0. No	0. No	1. Yes, at home	0. No	0. No
1. Case	3	0. C.jejuni	0. Male	0. 0-4	9	2011	1. autumn	1. Intermediate	0. No	1. Yes	1. Yes	1. Yes		1. Yes	0. No	0. No	0. No	8.5			3. Yes, at home and outside	0. No	0. No	0. No	1. Yes, at home	0. No		2. Yes, some	0. No		0. No	0. No	0. No	1. Yes	2. Regional	1. Yes	1. Yes	1. Yes	1. Yes	1. Yes	0. No	0. No	1. Yes	0. No	0. No	3. Yes, outside and at home	0. No	3. Yes, outside and at home	3. Yes, outside and at home
1. Case	1	0. C.jejuni	1. Female	0. 0-4	1	2011	0. winter	1. Intermediate			1. Yes	1. Yes	0. No	1. Yes	0. No	0. No	0. No	11		0. No	0. No	0. No	0. No	0. No	0. No	0. No	0. No	0. No	0. No	0. No	0. No	0. No	0. No	0. No	2. Regional	0. No	0. No	0. No			0. No		1. Yes		0. No	0. No	1. Yes, at home	0. No	0. No
1. Case	4	0. C.jejuni	0. Male	1. 5-14	10	2011	1. autumn	1. Intermediate	0. No	1. Yes	1. Yes	1. Yes	0. No	0. No	1. Yes	0. No	0. No	10			1. Yes, at home	0. No	0. No	0. No	0. No	1. Yes	1. Yes	2. Yes, some	0. No	1. Yes	0. No		0. No	1. Yes	2. Regional		1. Yes		1. Yes			1. Yes	1. Yes	0. No	0. No	3. Yes, outside and at home	3. Yes, outside and at home	3. Yes, outside and at home	0. No
1. Case	1	0. C.jejuni	0. Male	3. 25-44	1	2013	0. winter	1. Intermediate	0. No	0. No	1. Yes	1. Yes	0. No	0. No	0. No	0. No	0. No			1. Yes, at home						0. No	0. No		0. No	0. No	0. No	0. No	0. No	0. No	2. Regional	0. No	0. No	0. No	0. No	0. No	0. No	1. Yes	0. No	0. No					0. No
1. Case	3	0. C.jejuni	1. Female	3. 25-44	7	2011	3. summer	1. Intermediate	1. Yes	1. Yes	1. Yes	1. Yes	1. Yes	1. Yes		0. No	1. Yes	7	5						1. Yes, at home	0. No	0. No	1. Yes, a few							2. Regional	1. Yes		1. Yes	1. Yes				1. Yes					1. Yes, at home	0. No
1. Case	4	0. C.jejuni	0. Male	3. 25-44	11	2011	1. autumn	1. Intermediate	0. No	1. Yes	1. Yes	0. No	1. Yes	0. No	0. No	0. No	0. No	8		0. No	0. No	0. No	0. No	0. No	0. No		0. No	0. No	0. No	0. No	0. No	0. No	0. No	0. No	2. Regional	0. No	0. No	0. No	0. No	0. No	0. No	0. No	0. No	0. No	0. No	1. Yes, at home			0. No
1. Case	4	0. C.jejuni	1. Female	1. 5-14	10	2011	1. autumn	1. Intermediate	1. Yes	1. Yes	1. Yes	1. Yes	1. Yes		0. No	0. No	0. No	5		2. Yes, outside						0. No	1. Yes	1. Yes, a few		1. Yes		1. Yes			2. Regional	1. Yes		0. No	0. No	0. No	0. No	1. Yes	1. Yes	0. No		1. Yes, at home	0. No	3. Yes, outside and at home	2. Yes, outside
1. Case	2	0. C.jejuni	1. Female	3. 25-44	6	2011	3. summer	1. Intermediate	1. Yes	1. Yes	1. Yes	0. No	0. No			1. Yes	0. No			2. Yes, outside	2. Yes, outside	0. No	0. No	0. No		0. No	0. No		0. No	0. No	0. No	0. No	1. Yes	0. No	0. Local	0. No	0. No	0. No	1. Yes	0. No	0. No	0. No	1. Yes	0. No	0. No	0. No	0. No	0. No	1. Yes, at home
1. Case	1	0. C.jejuni	1. Female	4. 45-64	1	2011	0. winter	1. Intermediate	0. No	1. Yes	1. Yes	0. No			0. No	0. No	0. No	8		0. No	0. No	0. No	0. No	0. No	0. No	0. No	1. Yes	1. Yes, a few	0. No	0. No	0. No	0. No	0. No	0. No	0. Local	0. No	0. No	0. No	1. Yes	0. No	0. No	0. No	1. Yes	0. No	0. No	1. Yes, at home	1. Yes, at home	0. No	0. No
1. Case	3	0. C.jejuni	0. Male	5. >=65	7	2012	3. summer	1. Intermediate	0. No	0. No	1. Yes	0. No	0. No	0. No	0. No	0. No	1. Yes	8	6	1. Yes, at home	0. No	0. No	0. No	0. No	0. No	0. No	0. No	1. Yes, a few	0. No	0. No	0. No	0. No	0. No	0. No	0. Local	0. No	0. No		1. Yes	0. No	1. Yes	1. Yes	1. Yes	0. No	0. No	0. No	0. No	0. No	0. No
1. Case	4	0. C.jejuni	1. Female	4. 45-64	12	2011	0. winter	1. Intermediate	1. Yes	1. Yes	1. Yes	1. Yes	1. Yes	1. Yes	1. Yes		0. No			0. No	0. No	0. No	0. No	0. No	0. No	0. No	0. No	0. No	0. No	0. No	0. No	0. No	0. No	0. No	0. Local	1. Yes	0. No	1. Yes	1. Yes	0. No	0. No	0. No	1. Yes	0. No	0. No	0. No	1. Yes, at home	1. Yes, at home	2. Yes, outside
1. Case	2	1. C.coli	1. Female	4. 45-64	6	2011	3. summer	1. Intermediate	1. Yes	1. Yes	1. Yes	1. Yes	1. Yes			0. No	0. No	8		0. No	0. No	0. No	0. No	0. No	0. No	0. No	0. No	1. Yes, a few					1. Yes		0. Local	0. No	0. No	1. Yes	1. Yes	0. No		0. No	1. Yes	0. No	0. No	1. Yes, at home		1. Yes, at home	1. Yes, at home
1. Case	1	1. C.coli	1. Female	0. 0-4	3	2011	2. spring	1. Intermediate	0. No	1. Yes	1. Yes	1. Yes		0. No	1. Yes	0. No	0. No	4.5				0. No	0. No	0. No	0. No	0. No	0. No		0. No	0. No	0. No		1. Yes	1. Yes	0. Local	1. Yes	1. Yes	0. No	0. No	0. No			1. Yes	0. No		1. Yes, at home		1. Yes, at home	1. Yes, at home
1. Case	4	0. C.jejuni	1. Female	0. 0-4	11	2010	1. autumn	2. Rural	0. No		1. Yes	0. No		0. No	0. No	0. No	0. No	10		0. No	0. No	0. No	0. No	0. No	0. No	1. Yes	1. Yes	0. No	0. No	0. No	0. No	0. No	0. No	0. No	1. Local and regional	0. No	0. No	0. No	0. No	0. No	0. No	1. Yes	1. Yes	0. No	0. No	0. No	1. Yes, at home	0. No	1. Yes, at home
1. Case	2	0. C.jejuni	1. Female	2. 15-24	4	2012	2. spring	2. Rural	1. Yes	1. Yes	1. Yes	0. No		0. No	0. No	0. No	1. Yes	15	4	1. Yes, at home	1. Yes, at home	0. No	0. No	0. No	0. No	1. Yes	1. Yes	0. No	0. No	0. No	0. No	0. No	0. No	0. No	1. Local and regional	0. No	0. No		1. Yes	0. No	1. Yes	0. No	1. Yes	0. No	0. No	0. No	1. Yes, at home	0. No	1. Yes, at home
1. Case	2	1. C.coli	0. Male	4. 45-64	5	2011	2. spring	2. Rural		1. Yes	1. Yes	0. No	0. No	0. No	0. No	0. No	0. No	5		1. Yes, at home	1. Yes, at home	0. No	0. No	0. No	0. No	0. No	0. No	0. No	0. No	0. No	0. No	1. Yes	0. No	1. Yes	1. Local and regional	0. No	0. No	1. Yes	1. Yes	0. No	0. No	1. Yes	0. No	0. No	0. No	1. Yes, at home	1. Yes, at home	0. No	1. Yes, at home
1. Case	3	0. C.jejuni	0. Male	4. 45-64	8	2012	3. summer	2. Rural		1. Yes	1. Yes	1. Yes		1. Yes		0. No	0. No	10		2. Yes, outside						0. No	0. No	1. Yes, a few				1. Yes			1. Local and regional				1. Yes				1. Yes			1. Yes, at home			2. Yes, outside
1. Case	2	0. C.jejuni	0. Male	3. 25-44	5	2012	2. spring	2. Rural	1. Yes	1. Yes	1. Yes	1. Yes	0. No	1. Yes	0. No	0. No	0. No	8		2. Yes, outside	0. No	0. No	0. No	0. No	0. No	1. Yes	1. Yes	1. Yes, a few	0. No	0. No	0. No	1. Yes	0. No	0. No	1. Local and regional	1. Yes	0. No	1. Yes	1. Yes	0. No	1. Yes	1. Yes	1. Yes	0. No	0. No	0. No	1. Yes, at home	0. No	1. Yes, at home
1. Case	3	0. C.jejuni	1. Female	3. 25-44	8	2011	3. summer	0. Urban	0. No	1. Yes	1. Yes	1. Yes	1. Yes	1. Yes	1. Yes	0. No	0. No	15		0. No	0. No	0. No	0. No	0. No	0. No		0. No	0. No	0. No	0. No	0. No	0. No	0. No	0. No	1. Local and regional	0. No	0. No	1. Yes	1. Yes	0. No	0. No	0. No	1. Yes	0. No		0. No	0. No	1. Yes, at home	1. Yes, at home
1. Case	1	0. C.jejuni	0. Male	5. >=65	3	2012	2. spring	0. Urban	1. Yes	1. Yes	1. Yes	0. No	1. Yes	0. No	1. Yes	0. No	0. No	6		0. No	0. No	0. No		0. No	0. No	0. No	0. No	0. No	0. No	0. No	0. No	1. Yes	0. No	0. No	1. Local and regional	1. Yes	0. No	0. No	1. Yes	0. No	0. No	1. Yes	1. Yes	0. No	0. No	1. Yes, at home	0. No		0. No
1. Case	4	0. C.jejuni	0. Male	1. 5-14	11	2011	1. autumn	0. Urban			1. Yes	1. Yes	0. No		1. Yes	0. No	0. No	5		0. No	0. No	0. No	0. No	0. No	0. No	1. Yes		0. No				1. Yes		1. Yes	1. Local and regional	1. Yes		0. No	0. No	1. Yes			1. Yes	1. Yes	0. No	0. No	3. Yes, outside and at home	0. No	1. Yes, at home
1. Case	2	0. C.jejuni	0. Male	2. 15-24	5	2011	2. spring	0. Urban	1. Yes	1. Yes	1. Yes	1. Yes	1. Yes	0. No	0. No	0. No	0. No	4		0. No	0. No	0. No	0. No	0. No	0. No	0. No	0. No	0. No	0. No	0. No	0. No	0. No	0. No	0. No	1. Local and regional	0. No	0. No	0. No	0. No	0. No	0. No		0. No		0. No	2. Yes, outside		2. Yes, outside	2. Yes, outside
1. Case	3	1. C.coli	1. Female	3. 25-44	8	2012	3. summer	0. Urban	1. Yes	1. Yes	1. Yes	1. Yes	0. No	0. No	1. Yes	0. No	0. No			1. Yes, at home	1. Yes, at home				1. Yes, at home	0. No	0. No	1. Yes, a few	0. No	1. Yes	0. No	0. No	0. No	0. No	1. Local and regional		1. Yes	1. Yes	1. Yes	0. No	0. No	0. No	1. Yes	0. No	0. No	0. No	1. Yes, at home	0. No	0. No
1. Case	2	1. C.coli	0. Male	5. >=65	6	2012	3. summer	0. Urban	1. Yes	1. Yes	1. Yes	0. No	1. Yes	0. No	1. Yes	0. No	0. No	11		0. No	0. No	0. No	0. No	0. No	0. No	0. No	0. No	0. No					1. Yes		1. Local and regional	0. No	0. No	1. Yes	0. No	0. No	0. No	1. Yes	0. No	0. No	0. No	1. Yes, at home	1. Yes, at home	0. No	0. No
1. Case	4	0. C.jejuni	1. Female	4. 45-64	12	2011	0. winter	0. Urban	1. Yes	1. Yes	1. Yes		0. No	1. Yes	0. No	0. No	0. No			1. Yes, at home	0. No	0. No	0. No	0. No	0. No	0. No	0. No	0. No	0. No	0. No	0. No	0. No	0. No	0. No	1. Local and regional	0. No	0. No		1. Yes	0. No	1. Yes	0. No	1. Yes	0. No	0. No	1. Yes, at home	0. No	0. No	0. No
1. Case	2	0. C.jejuni	1. Female	3. 25-44	5	2012	2. spring	0. Urban	1. Yes	1. Yes	1. Yes		1. Yes	0. No	1. Yes	1. Yes	0. No			1. Yes, at home						0. No	0. No	0. No	0. No	0. No	0. No	0. No	0. No	0. No	1. Local and regional			1. Yes					1. Yes				1. Yes, at home	1. Yes, at home	2. Yes, outside
1. Case	2	0. C.jejuni	0. Male	0. 0-4	4	2011	2. spring	0. Urban	0. No	0. No	1. Yes	1. Yes	0. No	1. Yes	0. No	0. No	0. No	14		0. No	0. No	0. No	0. No	0. No	0. No	0. No	0. No	0. No	0. No	0. No	0. No	0. No	0. No	0. No	1. Local and regional	0. No	0. No	0. No	0. No	0. No	1. Yes	0. No	1. Yes	0. No	0. No	0. No	0. No	0. No	0. No
1. Case	2	0. C.jejuni	0. Male	0. 0-4	6	2012	3. summer	0. Urban		1. Yes	1. Yes	1. Yes		1. Yes	1. Yes	0. No	0. No	7								0. No	0. No	0. No	0. No	1. Yes	0. No	0. No	1. Yes	0. No	1. Local and regional							0. No	1. Yes	0. No		1. Yes, at home			0. No
1. Case	3	1. C.coli	1. Female	4. 45-64	7	2012	3. summer	0. Urban	1. Yes	0. No	1. Yes	1. Yes	1. Yes	0. No	1. Yes	0. No	0. No	14		3. Yes, at home and outside	1. Yes, at home	0. No	0. No	0. No	0. No	0. No	0. No	1. Yes, a few	0. No	0. No	0. No	0. No	0. No	0. No	1. Local and regional	0. No	0. No	0. No	0. No	0. No	0. No	0. No	1. Yes	0. No	0. No	1. Yes, at home	0. No	0. No	2. Yes, outside
1. Case	3	0. C.jejuni	0. Male	4. 45-64	8	2012	3. summer	0. Urban	1. Yes	1. Yes	1. Yes	0. No	1. Yes	0. No	0. No	0. No	0. No			1. Yes, at home	0. No	0. No	0. No	0. No	0. No	1. Yes	1. Yes	1. Yes, a few	0. No	1. Yes	0. No	0. No	0. No	1. Yes	1. Local and regional	0. No	0. No	1. Yes	1. Yes	0. No	1. Yes	0. No	1. Yes	0. No	0. No	0. No	0. No	0. No	2. Yes, outside
1. Case	3	0. C.jejuni	1. Female	4. 45-64	8	2011	3. summer	0. Urban	1. Yes	1. Yes	1. Yes	0. No	1. Yes	1. Yes	0. No	0. No	0. No	21		0. No	0. No	0. No	0. No	0. No	0. No		0. No	1. Yes, a few	0. No	0. No	0. No	0. No	0. No	0. No	1. Local and regional	0. No	0. No	0. No	0. No	0. No	0. No	1. Yes	1. Yes	0. No	0. No	1. Yes, at home	1. Yes, at home	0. No	1. Yes, at home
1. Case	3	0. C.jejuni	0. Male	4. 45-64	8	2011	3. summer	0. Urban	1. Yes	1. Yes	1. Yes	1. Yes				1. Yes	0. No			0. No	0. No	0. No	0. No	0. No	0. No	0. No	0. No	1. Yes, a few	0. No	0. No	0. No	1. Yes	0. No	1. Yes	1. Local and regional	1. Yes	0. No	1. Yes	1. Yes	1. Yes	1. Yes	1. Yes	1. Yes	0. No	0. No	0. No	0. No	1. Yes, at home	1. Yes, at home
1. Case	3	0. C.jejuni	0. Male	1. 5-14	7	2011	3. summer	0. Urban	0. No	1. Yes	1. Yes	1. Yes	0. No	0. No	0. No	0. No	0. No	6		1. Yes, at home	0. No	0. No	0. No	0. No	0. No	0. No	0. No	1. Yes, a few	0. No	0. No	0. No	0. No			1. Local and regional	0. No	0. No	0. No	0. No	0. No	0. No	1. Yes	1. Yes	0. No	0. No	0. No	1. Yes, at home	0. No	0. No
1. Case	4	0. C.jejuni	0. Male	5. >=65	12	2010	0. winter	0. Urban	0. No	1. Yes	1. Yes	1. Yes	0. No	1. Yes	0. No	0. No	1. Yes	2	5	0. No	0. No	0. No	0. No	0. No	0. No	0. No	0. No	0. No	0. No	0. No	0. No	0. No	0. No	0. No	1. Local and regional	0. No	0. No	0. No	0. No	0. No	0. No		1. Yes				1. Yes, at home		0. No
1. Case	3	0. C.jejuni	1. Female	3. 25-44	9	2011	1. autumn	0. Urban	0. No	1. Yes	1. Yes		1. Yes	0. No	1. Yes	0. No	0. No	11		0. No	0. No	0. No	0. No	0. No	0. No	0. No			0. No	0. No	0. No	0. No	1. Yes	0. No	1. Local and regional	0. No	0. No	1. Yes	1. Yes	0. No	1. Yes	1. Yes	1. Yes	0. No	0. No	0. No	1. Yes, at home	1. Yes, at home	2. Yes, outside
1. Case	3	0. C.jejuni	1. Female	3. 25-44	7	2011	3. summer	0. Urban	1. Yes	1. Yes		1. Yes	1. Yes	0. No	1. Yes	0. No	0. No	3		0. No	1. Yes, at home	0. No	0. No	0. No	0. No	0. No	0. No	0. No	0. No	0. No	0. No	0. No	1. Yes	1. Yes	1. Local and regional	1. Yes	0. No	1. Yes	1. Yes	0. No	1. Yes	1. Yes	1. Yes	0. No	0. No	1. Yes, at home	1. Yes, at home	0. No	1. Yes, at home
1. Case	2	0. C.jejuni	0. Male	3. 25-44	5	2013	2. spring	0. Urban	0. No	0. No	1. Yes	1. Yes	1. Yes	0. No	0. No	0. No	0. No	3		2. Yes, outside	1. Yes, at home	0. No	0. No	0. No	0. No	0. No	0. No	1. Yes, a few	0. No	0. No	0. No	0. No	0. No	0. No	1. Local and regional	0. No	0. No	0. No	0. No	0. No	0. No	0. No	1. Yes	0. No	0. No	0. No	0. No	0. No	2. Yes, outside
1. Case	2	0. C.jejuni	1. Female	4. 45-64	6	2012	3. summer	0. Urban	1. Yes	1. Yes	1. Yes	1. Yes	1. Yes	0. No		0. No	0. No	9		2. Yes, outside	0. No	0. No	0. No	0. No	0. No	0. No	0. No	1. Yes, a few	0. No	0. No	0. No	0. No	0. No	0. No	1. Local and regional		1. Yes				1. Yes		1. Yes					1. Yes, at home	0. No
1. Case	2	1. C.coli	0. Male	3. 25-44	6	2012	3. summer	0. Urban	1. Yes	1. Yes	1. Yes	1. Yes	1. Yes	0. No	0. No	1. Yes	0. No			1. Yes, at home	0. No	0. No	0. No	0. No	0. No	0. No	0. No	0. No	0. No	0. No	0. No	0. No	0. No	0. No	1. Local and regional	0. No	0. No	1. Yes	1. Yes	0. No	1. Yes	0. No	1. Yes	0. No	0. No	0. No	1. Yes, at home	2. Yes, outside	1. Yes, at home
1. Case	2	0. C.jejuni	0. Male	4. 45-64	4	2011	2. spring	0. Urban	1. Yes	1. Yes	1. Yes	1. Yes	0. No	0. No	0. No	0. No	0. No	18		1. Yes, at home	1. Yes, at home					0. No	0. No	0. No	0. No	0. No	0. No	0. No	0. No	0. No	1. Local and regional							1. Yes	1. Yes	0. No	0. No	0. No	0. No	0. No	1. Yes, at home
1. Case	2	0. C.jejuni	1. Female	3. 25-44	5	2011	2. spring	0. Urban	1. Yes	1. Yes	1. Yes	0. No	1. Yes	0. No	0. No	0. No	0. No	20		2. Yes, outside	0. No	0. No	0. No	0. No	0. No	1. Yes		1. Yes, a few		1. Yes				1. Yes	1. Local and regional	1. Yes	0. No	1. Yes	1. Yes	1. Yes	1. Yes	1. Yes	1. Yes			1. Yes, at home		1. Yes, at home	2. Yes, outside
1. Case	1	0. C.jejuni	1. Female	0. 0-4	1	2011	0. winter	0. Urban	0. No		1. Yes	0. No	0. No	1. Yes	0. No	0. No	0. No	13								0. No	0. No	0. No		1. Yes					1. Local and regional	0. No	0. No	0. No	0. No	0. No	0. No		1. Yes			2. Yes, outside	2. Yes, outside		2. Yes, outside
1. Case	3	0. C.jejuni	1. Female	0. 0-4	7	2012	3. summer	2. Rural		1. Yes	1. Yes	1. Yes	1. Yes		0. No	0. No	0. No	5		0. No	1. Yes, at home	0. No		0. No	0. No	1. Yes	1. Yes		0. No	0. No	0. No	1. Yes		1. Yes	2. Regional	1. Yes	1. Yes	0. No	0. No	0. No	0. No	1. Yes	1. Yes	0. No	1. Yes, at home	1. Yes, at home	1. Yes, at home	1. Yes, at home	0. No
1. Case	4	0. C.jejuni	0. Male	0. 0-4	11	2012	1. autumn	2. Rural	0. No	1. Yes	1. Yes	1. Yes	1. Yes	1. Yes	1. Yes	0. No	0. No	15		2. Yes, outside	2. Yes, outside	2. Yes, outside	2. Yes, outside	2. Yes, outside		1. Yes	1. Yes	1. Yes, a few	0. No	1. Yes	0. No	0. No	1. Yes	0. No	2. Regional	0. No	0. No	0. No	0. No		1. Yes	1. Yes	1. Yes	0. No	0. No	0. No	1. Yes, at home		1. Yes, at home
1. Case	1	0. C.jejuni	0. Male	4. 45-64	1	2011	0. winter	2. Rural	1. Yes	1. Yes	1. Yes	1. Yes	1. Yes		0. No		0. No			1. Yes, at home						0. No	0. No	0. No	0. No	0. No	0. No	0. No	0. No	0. No	2. Regional	0. No	0. No	1. Yes	0. No	0. No	0. No	1. Yes	0. No	0. No	0. No	0. No	1. Yes, at home	0. No	1. Yes, at home
1. Case	2	0. C.jejuni	1. Female	5. >=65	4	2012	2. spring	2. Rural	0. No	0. No	1. Yes	0. No	0. No	0. No	0. No	0. No	0. No	7		1. Yes, at home	1. Yes, at home	0. No	0. No	0. No	1. Yes, at home	1. Yes	1. Yes	0. No	0. No	0. No	0. No	0. No	0. No	0. No	2. Regional	0. No	0. No	0. No	0. No	0. No	0. No		1. Yes						1. Yes, at home
1. Case	2	0. C.jejuni	1. Female	2. 15-24	4	2011	2. spring	1. Intermediate	0. No	1. Yes	1. Yes		0. No	0. No	0. No	0. No	0. No	5		0. No	0. No	0. No	0. No	0. No		0. No	0. No	0. No	0. No	0. No	0. No	0. No	0. No	1. Yes	0. Local	0. No	0. No	1. Yes	1. Yes	0. No	1. Yes	0. No	1. Yes	0. No	0. No	0. No	1. Yes, at home	2. Yes, outside	1. Yes, at home
1. Case	3	0. C.jejuni	0. Male	3. 25-44	9	2011	1. autumn	1. Intermediate	1. Yes	1. Yes	1. Yes	0. No	1. Yes	1. Yes	1. Yes	0. No	0. No	4.5		2. Yes, outside		0. No	0. No	0. No	0. No	0. No	0. No	2. Yes, some				1. Yes	1. Yes	1. Yes	0. Local	1. Yes			1. Yes		1. Yes		1. Yes			1. Yes, at home		1. Yes, at home	1. Yes, at home
1. Case	2	0. C.jejuni	0. Male	4. 45-64	5	2011	2. spring	1. Intermediate	0. No	1. Yes	1. Yes	1. Yes	0. No	0. No	0. No	0. No	0. No			0. No	0. No	0. No	0. No	0. No	0. No	0. No	0. No		0. No	0. No	0. No	0. No	0. No	0. No	0. Local	0. No	0. No	0. No	0. No	0. No	0. No	0. No	0. No	0. No	0. No	0. No	0. No	0. No	1. Yes, at home
1. Case	2	0. C.jejuni	1. Female	3. 25-44	5	2011	2. spring	1. Intermediate	1. Yes	1. Yes	1. Yes	1. Yes	1. Yes	1. Yes	0. No	0. No	0. No	4		0. No	0. No	0. No	0. No	0. No	0. No	0. No	1. Yes	1. Yes, a few	0. No	0. No	0. No	0. No	0. No	0. No	0. Local	0. No	0. No	1. Yes	1. Yes	0. No	1. Yes	1. Yes	1. Yes	0. No	0. No	1. Yes, at home		0. No	2. Yes, outside
1. Case	2	0. C.jejuni	1. Female	3. 25-44	6	2011	3. summer	1. Intermediate	0. No	1. Yes	1. Yes	0. No	0. No	0. No	0. No	0. No	0. No	7		3. Yes, at home and outside						0. No	1. Yes	1. Yes, a few					1. Yes		0. Local				1. Yes		1. Yes	1. Yes	1. Yes	0. No	0. No	1. Yes, at home	1. Yes, at home	0. No	1. Yes, at home
1. Case	4	0. C.jejuni	0. Male	3. 25-44	11	2011	1. autumn	1. Intermediate	1. Yes	1. Yes	1. Yes	0. No	0. No	1. Yes	1. Yes	0. No	0. No	6		0. No	0. No	0. No	0. No	0. No	0. No	1. Yes	0. No	2. Yes, some	0. No	0. No	0. No	0. No	1. Yes	0. No	0. Local	0. No	0. No	1. Yes	1. Yes	0. No	1. Yes	1. Yes	1. Yes	0. No	0. No	1. Yes, at home	0. No		1. Yes, at home
1. Case	3	0. C.jejuni	0. Male	3. 25-44	9	2011	1. autumn	1. Intermediate	0. No	0. No	0. No	0. No	0. No	0. No	0. No	1. Yes	0. No			0. No	0. No	0. No	0. No	0. No	0. No	0. No			0. No	0. No	0. No	0. No	0. No	0. No	0. Local	1. Yes	1. Yes	0. No	0. No	0. No	0. No	0. No	1. Yes	0. No	0. No	0. No	0. No	0. No	1. Yes, at home
1. Case	2	0. C.jejuni	1. Female	3. 25-44	6	2011	3. summer	2. Rural	1. Yes	1. Yes	1. Yes	0. No	1. Yes	1. Yes	1. Yes		0. No			1. Yes, at home	0. No	0. No	0. No	0. No	0. No	0. No	0. No	3. Yes, a lot	0. No	0. No	0. No	0. No	0. No	0. No	2. Regional	0. No	0. No	0. No	1. Yes	0. No	1. Yes	0. No	1. Yes	0. No	0. No	0. No	0. No	0. No	1. Yes, at home
1. Case	1	0. C.jejuni	0. Male	1. 5-14	1	2013	0. winter	2. Rural	1. Yes	1. Yes	1. Yes	1. Yes	0. No	1. Yes	1. Yes	0. No	0. No			0. No	0. No	0. No	0. No	0. No	0. No	1. Yes	0. No	0. No	0. No	0. No	0. No	0. No	0. No	0. No	1. Local and regional	0. No	0. No	1. Yes	1. Yes	1. Yes	1. Yes	1. Yes	0. No	0. No	0. No	0. No	0. No	0. No	2. Yes, outside
1. Case	2	0. C.jejuni	1. Female	4. 45-64	5	2013	2. spring	1. Intermediate	1. Yes	1. Yes	1. Yes	1. Yes	1. Yes	1. Yes	0. No	0. No	1. Yes	14	8	1. Yes, at home	0. No	0. No	0. No	0. No	0. No	0. No	0. No	0. No	0. No	0. No	0. No	1. Yes	0. No	0. No	2. Regional	1. Yes	0. No	1. Yes	1. Yes	1. Yes	0. No	1. Yes	1. Yes	0. No	0. No	0. No	1. Yes, at home	1. Yes, at home	1. Yes, at home
1. Case	3	1. C.coli	0. Male	5. >=65	8	2011	3. summer	1. Intermediate	0. No	0. No	1. Yes	0. No	0. No	0. No	0. No	0. No	0. No			0. No	0. No	0. No	0. No	0. No	0. No	0. No	0. No	1. Yes, a few	0. No	0. No	0. No	0. No	0. No	0. No	2. Regional	0. No	0. No	0. No	0. No	0. No	0. No	1. Yes			0. No	0. No	0. No	1. Yes, at home	1. Yes, at home
1. Case	3	0. C.jejuni	0. Male	2. 15-24	9	2012	1. autumn	1. Intermediate	0. No	1. Yes	1. Yes	1. Yes	0. No	0. No	0. No	0. No	0. No	8		1. Yes, at home					1. Yes, at home	1. Yes	1. Yes	1. Yes, a few				1. Yes			2. Regional	1. Yes		1. Yes	1. Yes		1. Yes	1. Yes	1. Yes			1. Yes, at home	2. Yes, outside		3. Yes, outside and at home
1. Case	2	0. C.jejuni	1. Female	2. 15-24	6	2011	3. summer	1. Intermediate	0. No	1. Yes	1. Yes	0. No	1. Yes	1. Yes	1. Yes	0. No	1. Yes	10	2	1. Yes, at home	1. Yes, at home					1. Yes	1. Yes	2. Yes, some					1. Yes		2. Regional	0. No	0. No	0. No	1. Yes	0. No	1. Yes	0. No	1. Yes	0. No	0. No	0. No	1. Yes, at home	0. No	0. No
1. Case	1	0. C.jejuni	0. Male	4. 45-64	2	2012	0. winter	1. Intermediate	1. Yes	1. Yes	1. Yes	0. No	1. Yes	0. No	0. No	0. No	0. No	5		1. Yes, at home	0. No	0. No	0. No	0. No	2. Yes, outside	0. No	1. Yes	0. No	0. No	1. Yes	0. No	0. No		0. No	2. Regional	1. Yes	0. No	1. Yes	1. Yes	1. Yes	1. Yes	1. Yes	1. Yes	0. No	0. No	1. Yes, at home	1. Yes, at home	1. Yes, at home	1. Yes, at home
1. Case	3	0. C.jejuni	1. Female	4. 45-64	7	2011	3. summer	2. Rural	1. Yes	1. Yes	1. Yes	1. Yes	1. Yes			0. No	0. No	7		0. No	0. No	0. No	0. No	0. No	0. No	0. No	1. Yes	0. No					0. No		2. Regional				1. Yes			1. Yes	1. Yes	0. No				0. No	0. No
1. Case	3	0. C.jejuni	0. Male	4. 45-64	7	2011	3. summer	2. Rural	1. Yes	1. Yes	1. Yes	1. Yes	0. No	0. No	0. No	0. No	0. No			0. No	0. No	0. No	0. No	0. No	0. No	1. Yes	1. Yes	1. Yes, a few	0. No	0. No	0. No	1. Yes	0. No	0. No	2. Regional	1. Yes	0. No	1. Yes	1. Yes	0. No	0. No	0. No	1. Yes	0. No	0. No	0. No	1. Yes, at home	1. Yes, at home	0. No
1. Case	3	0. C.jejuni	0. Male	5. >=65	7	2011	3. summer	2. Rural	1. Yes	1. Yes	1. Yes	0. No	0. No	0. No	0. No	0. No	0. No	6		0. No	0. No	0. No	0. No	0. No	0. No	1. Yes	1. Yes	0. No	0. No	0. No	0. No	1. Yes	0. No	0. No	2. Regional	0. No	0. No	1. Yes	1. Yes	0. No		0. No	1. Yes	0. No	0. No	1. Yes, at home	0. No	1. Yes, at home	2. Yes, outside
1. Case	4	0. C.jejuni	1. Female	3. 25-44	10	2012	1. autumn	2. Rural	0. No	1. Yes	1. Yes	1. Yes	1. Yes	1. Yes	0. No	0. No	0. No	6		2. Yes, outside	2. Yes, outside	0. No	0. No	0. No	0. No	0. No	1. Yes	1. Yes, a few		0. No	0. No	0. No	0. No	0. No	2. Regional	0. No	0. No	1. Yes	1. Yes	0. No		1. Yes	1. Yes	0. No	0. No	1. Yes, at home	0. No		2. Yes, outside
1. Case	3	0. C.jejuni	0. Male	1. 5-14	7	2011	3. summer	2. Rural	0. No	0. No	1. Yes	1. Yes	1. Yes	0. No	0. No	0. No	0. No	3		1. Yes, at home	0. No	2. Yes, outside	0. No	0. No		0. No	1. Yes	1. Yes, a few	0. No	0. No	0. No	0. No	0. No	1. Yes	2. Regional	1. Yes	0. No	0. No	0. No	1. Yes	0. No	1. Yes	0. No	0. No	2. Yes, outside	0. No	1. Yes, at home	0. No	0. No
1. Case	3	0. C.jejuni	1. Female	0. 0-4	7	2011	3. summer	1. Intermediate		1. Yes	1. Yes	1. Yes		1. Yes	0. No	0. No	0. No				2. Yes, outside				2. Yes, outside			0. No							1. Local and regional		0. No	0. No		0. No	0. No	0. No	1. Yes	0. No	0. No	0. No	1. Yes, at home		0. No
1. Case	2	0. C.jejuni	1. Female	4. 45-64	5	2011	2. spring	1. Intermediate	0. No	1. Yes	1. Yes	1. Yes	1. Yes	0. No	0. No	0. No	1. Yes	3	3	1. Yes, at home	0. No	0. No	0. No	0. No	0. No	0. No	0. No	0. No	0. No	0. No	0. No	0. No	0. No	1. Yes	1. Local and regional	0. No	0. No	0. No	1. Yes	0. No	0. No	0. No	1. Yes	0. No	0. No	1. Yes, at home	0. No	1. Yes, at home	0. No
1. Case	1	1. C.coli	0. Male	5. >=65	3	2011	2. spring	1. Intermediate	1. Yes	1. Yes	1. Yes	1. Yes	1. Yes		1. Yes	1. Yes	1. Yes		7																1. Local and regional								1. Yes						0. No
1. Case	4	1. C.coli	0. Male	4. 45-64	10	2012	1. autumn	1. Intermediate			1. Yes	1. Yes	1. Yes			0. No	0. No	35		0. No	0. No	0. No	0. No	0. No	0. No	0. No	0. No	1. Yes, a few							1. Local and regional	0. No	0. No	0. No	0. No	0. No	0. No	1. Yes	1. Yes	0. No	0. No	1. Yes, at home	0. No	0. No	0. No
1. Case	2	0. C.jejuni	0. Male	4. 45-64	6	2011	3. summer	1. Intermediate	1. Yes	1. Yes	1. Yes	0. No	1. Yes	0. No	0. No	0. No	1. Yes	15	5	0. No	0. No	0. No	0. No	0. No		1. Yes	1. Yes	1. Yes, a few	0. No	0. No	0. No	1. Yes	0. No	0. No	1. Local and regional	1. Yes	0. No	1. Yes	1. Yes		1. Yes		1. Yes		0. No	0. No	1. Yes, at home	1. Yes, at home	1. Yes, at home
1. Case	1	0. C.jejuni	0. Male	0. 0-4	1	2011	0. winter	1. Intermediate			1. Yes	1. Yes		1. Yes	0. No	0. No	0. No	7							2. Yes, outside	0. No	0. No	0. No	0. No	0. No	0. No	0. No	0. No	0. No	1. Local and regional					0. No			1. Yes	0. No	0. No	0. No	0. No	0. No	1. Yes, at home
1. Case	2	0. C.jejuni	0. Male	0. 0-4	4	2011	2. spring	1. Intermediate	0. No		1. Yes	0. No		1. Yes	0. No	0. No	0. No	3		0. No	0. No	0. No	0. No	0. No	0. No	1. Yes	1. Yes	0. No	0. No	0. No	0. No	0. No	0. No	1. Yes	1. Local and regional	0. No	1. Yes	0. No	0. No		1. Yes	1. Yes		0. No	0. No	0. No	1. Yes, at home		1. Yes, at home
1. Case	3	1. C.coli	0. Male	5. >=65	9	2011	1. autumn	1. Intermediate	1. Yes	1. Yes	1. Yes	0. No	0. No	1. Yes	0. No	0. No	0. No	11		1. Yes, at home						1. Yes	1. Yes	1. Yes, a few	0. No	0. No	0. No	0. No	0. No	0. No	1. Local and regional	0. No	0. No	1. Yes	0. No	0. No	0. No	1. Yes	1. Yes	0. No	0. No	1. Yes, at home	1. Yes, at home	1. Yes, at home	1. Yes, at home
1. Case	1	0. C.jejuni	1. Female	3. 25-44	2	2011	0. winter	1. Intermediate	0. No	1. Yes	1. Yes	0. No	1. Yes	1. Yes	0. No	0. No	0. No	10		1. Yes, at home	0. No	0. No	0. No	0. No	0. No	1. Yes	1. Yes	1. Yes, a few	0. No	1. Yes	0. No	0. No	1. Yes	1. Yes	1. Local and regional	0. No	0. No	1. Yes	1. Yes	0. No	1. Yes	1. Yes	1. Yes	0. No	0. No	0. No	1. Yes, at home	3. Yes, outside and at home	1. Yes, at home
1. Case	3	0. C.jejuni	1. Female	4. 45-64	8	2011	3. summer	1. Intermediate	1. Yes	1. Yes	1. Yes	1. Yes	0. No	0. No	0. No	0. No	1. Yes	8	10		1. Yes, at home						1. Yes		0. No	0. No	0. No	1. Yes	0. No	0. No	1. Local and regional	1. Yes			1. Yes		1. Yes	1. Yes	1. Yes	0. No		1. Yes, at home			1. Yes, at home
1. Case	3	0. C.jejuni	0. Male	1. 5-14	7	2011	3. summer	1. Intermediate	1. Yes	1. Yes	1. Yes	1. Yes	1. Yes	0. No	0. No	0. No	0. No	4				0. No	0. No	0. No		0. No	0. No	1. Yes, a few	0. No	0. No	0. No	1. Yes		1. Yes	1. Local and regional			0. No				1. Yes	1. Yes		0. No	1. Yes, at home	0. No	0. No	0. No
1. Case	1	0. C.jejuni	0. Male	1. 5-14	2	2011	0. winter	1. Intermediate	1. Yes	1. Yes	1. Yes	1. Yes	1. Yes	1. Yes	0. No	0. No	0. No	6		0. No	0. No	0. No	0. No	0. No	2. Yes, outside	0. No	0. No	0. No	0. No	0. No	0. No	0. No	0. No	0. No	1. Local and regional			0. No	0. No		1. Yes	1. Yes	1. Yes	0. No	0. No	1. Yes, at home	1. Yes, at home	1. Yes, at home	1. Yes, at home
1. Case	1	0. C.jejuni	0. Male	3. 25-44	2	2011	0. winter	1. Intermediate	1. Yes	1. Yes	1. Yes			1. Yes		1. Yes	1. Yes		5	1. Yes, at home	0. No	0. No	0. No	0. No	0. No	0. No	0. No	0. No	0. No	0. No	0. No	0. No	1. Yes	1. Yes	1. Local and regional	0. No	0. No	0. No	1. Yes	0. No	1. Yes	1. Yes	1. Yes	0. No	0. No	1. Yes, at home	0. No	0. No	1. Yes, at home
1. Case	2	0. C.jejuni	1. Female	0. 0-4	4	2012	2. spring	2. Rural		1. Yes	1. Yes	1. Yes		0. No	0. No	0. No	1. Yes	6	1	0. No	0. No	0. No	0. No	0. No	0. No	1. Yes	1. Yes	0. No	0. No	0. No	0. No	0. No	0. No	1. Yes	1. Local and regional	0. No	0. No	0. No	1. Yes	0. No	0. No	1. Yes	1. Yes	0. No	0. No	0. No	0. No	1. Yes, at home	0. No
1. Case	1	0. C.jejuni	1. Female	1. 5-14	1	2012	0. winter	2. Rural	1. Yes	1. Yes	1. Yes	0. No	0. No	0. No	0. No	0. No	0. No	8		2. Yes, outside	0. No	0. No	0. No	0. No	1. Yes, at home	0. No	0. No	0. No	0. No	1. Yes	0. No	0. No	0. No	0. No	1. Local and regional	0. No	0. No	1. Yes	1. Yes	0. No	0. No	1. Yes	1. Yes	0. No	0. No	1. Yes, at home	0. No	0. No	1. Yes, at home
1. Case	2	0. C.jejuni	1. Female	2. 15-24	6	2011	3. summer	2. Rural	1. Yes	1. Yes	1. Yes	1. Yes	1. Yes		1. Yes	0. No	1. Yes	14	5	1. Yes, at home	1. Yes, at home	0. No	0. No	0. No	1. Yes, at home	1. Yes	1. Yes	1. Yes, a few	0. No	0. No	0. No	0. No	0. No	0. No	1. Local and regional	0. No	0. No	0. No	1. Yes	0. No	1. Yes	0. No	1. Yes	0. No	0. No	1. Yes, at home	1. Yes, at home		1. Yes, at home
1. Case	1	0. C.jejuni	1. Female	3. 25-44	1	2012	0. winter	2. Rural	1. Yes	1. Yes	1. Yes	1. Yes	1. Yes	1. Yes	0. No	0. No	0. No			1. Yes, at home	0. No	2. Yes, outside	0. No	0. No	0. No	1. Yes	1. Yes	0. No	0. No	0. No	0. No	0. No	0. No	1. Yes	1. Local and regional	1. Yes	0. No	1. Yes	1. Yes	1. Yes	1. Yes	1. Yes	1. Yes	0. No	0. No	1. Yes, at home	0. No	1. Yes, at home	2. Yes, outside
1. Case	2	0. C.jejuni	0. Male	3. 25-44	6	2012	3. summer	2. Rural	0. No	1. Yes	1. Yes	1. Yes	0. No	0. No	0. No	0. No	0. No	3		0. No	0. No	0. No	0. No	0. No	0. No	1. Yes	1. Yes	1. Yes, a few	0. No	0. No	0. No	0. No	0. No	1. Yes	1. Local and regional					0. No	1. Yes	1. Yes	1. Yes	0. No			1. Yes, at home		1. Yes, at home
1. Case	2	0. C.jejuni	0. Male	2. 15-24	6	2011	3. summer	2. Rural	1. Yes	1. Yes	1. Yes	1. Yes	1. Yes	1. Yes	1. Yes	0. No	0. No	7		0. No	0. No	0. No	0. No	0. No	0. No	0. No	1. Yes	0. No	0. No	0. No	0. No	0. No	1. Yes	0. No	1. Local and regional	1. Yes	0. No	0. No	1. Yes	0. No	1. Yes	0. No	1. Yes	0. No	0. No	0. No	0. No	0. No	3. Yes, outside and at home
1. Case	4	0. C.jejuni	0. Male	4. 45-64	12	2010	0. winter	2. Rural		1. Yes	1. Yes		1. Yes				0. No			1. Yes, at home	0. No	0. No	0. No	0. No		1. Yes	1. Yes	0. No	0. No	0. No	0. No	0. No	0. No	1. Yes	1. Local and regional	0. No	0. No	1. Yes	1. Yes	0. No		1. Yes	1. Yes	0. No	0. No	3. Yes, outside and at home	3. Yes, outside and at home	1. Yes, at home	1. Yes, at home
1. Case	3	0. C.jejuni	0. Male	1. 5-14	8	2012	3. summer	2. Rural	1. Yes	1. Yes	1. Yes	1. Yes	1. Yes	0. No	1. Yes	0. No	0. No	8			2. Yes, outside					0. No	1. Yes	1. Yes, a few	0. No	0. No	0. No	0. No	0. No	0. No	1. Local and regional	0. No	0. No	0. No	1. Yes			1. Yes	1. Yes	0. No	0. No	1. Yes, at home	0. No	0. No	0. No
1. Case	3	0. C.jejuni	1. Female	1. 5-14	9	2011	1. autumn	2. Rural	0. No	1. Yes	1. Yes	1. Yes	1. Yes	0. No	1. Yes	0. No	1. Yes	7	3			0. No	0. No	0. No		1. Yes	1. Yes	1. Yes, a few	0. No	0. No	0. No	0. No	0. No	1. Yes	1. Local and regional	0. No		0. No		0. No	0. No	0. No	1. Yes	0. No	0. No	1. Yes, at home	0. No		1. Yes, at home
1. Case	3	0. C.jejuni	0. Male	3. 25-44	8	2012	3. summer	1. Intermediate	0. No	1. Yes	1. Yes	0. No	1. Yes	0. No	0. No	0. No	0. No	11		0. No	1. Yes, at home	0. No	0. No	0. No	1. Yes, at home	0. No	0. No	0. No	0. No	0. No	0. No	0. No	0. No	0. No	2. Regional	0. No	0. No	0. No	0. No	0. No	0. No	0. No	1. Yes	0. No	0. No	0. No	0. No	2. Yes, outside	1. Yes, at home
1. Case	1	0. C.jejuni	0. Male	1. 5-14	1	2011	0. winter	1. Intermediate	0. No	1. Yes	1. Yes	1. Yes	0. No	1. Yes	0. No	0. No	0. No	6		1. Yes, at home	0. No	0. No	0. No	0. No	0. No	1. Yes	1. Yes	0. No	0. No	0. No	0. No	0. No	0. No	0. No	2. Regional	0. No	0. No		0. No	0. No	0. No	1. Yes	1. Yes	0. No	0. No	0. No	1. Yes, at home	0. No	1. Yes, at home
1. Case	2	0. C.jejuni	0. Male	0. 0-4	5	2013	2. spring	1. Intermediate	1. Yes	1. Yes	1. Yes	1. Yes	0. No	1. Yes	0. No	0. No	0. No	5		2. Yes, outside	2. Yes, outside	0. No	0. No	0. No	0. No	1. Yes	1. Yes	0. No	0. No	0. No	0. No	0. No	1. Yes	1. Yes	2. Regional	1. Yes	1. Yes	0. No	0. No	0. No	0. No	0. No	1. Yes	0. No		2. Yes, outside	2. Yes, outside		1. Yes, at home
1. Case	1	0. C.jejuni	1. Female	3. 25-44	1	2012	0. winter	1. Intermediate	0. No	1. Yes	1. Yes	1. Yes	1. Yes	1. Yes	0. No	1. Yes	0. No			1. Yes, at home	0. No	0. No	0. No	0. No		1. Yes	1. Yes	0. No	0. No	0. No	0. No	0. No	0. No		2. Regional	0. No	0. No	0. No	0. No		0. No	0. No	1. Yes	0. No	0. No	0. No	1. Yes, at home	0. No	0. No
1. Case	1	0. C.jejuni	1. Female	2. 15-24	1	2012	0. winter	1. Intermediate		1. Yes	1. Yes	1. Yes	0. No	1. Yes	0. No	0. No				2. Yes, outside	0. No	0. No	0. No	0. No	3. Yes, at home and outside	0. No	0. No	0. No	0. No	0. No	0. No	0. No	1. Yes	1. Yes	2. Regional	1. Yes	0. No	0. No	1. Yes	0. No	1. Yes		1. Yes	0. No	0. No	0. No	1. Yes, at home	0. No	2. Yes, outside
1. Case	4	0. C.jejuni	1. Female	4. 45-64	10	2011	1. autumn	1. Intermediate	1. Yes	1. Yes	1. Yes						0. No			2. Yes, outside	1. Yes, at home					1. Yes	1. Yes	2. Yes, some		1. Yes				1. Yes	2. Regional	1. Yes	0. No		1. Yes			1. Yes	1. Yes	0. No	0. No	1. Yes, at home	3. Yes, outside and at home	1. Yes, at home	1. Yes, at home
1. Case	1	0. C.jejuni	0. Male	0. 0-4	2	2013	0. winter	1. Intermediate	1. Yes	1. Yes	1. Yes	1. Yes			1. Yes	0. No	1. Yes	5	2	2. Yes, outside						1. Yes	1. Yes	0. No	0. No	0. No	0. No	0. No	0. No	0. No	2. Regional							0. No	1. Yes	0. No			1. Yes, at home	1. Yes, at home	0. No
1. Case	1	0. C.jejuni	1. Female	2. 15-24	3	2011	2. spring	2. Rural	0. No	1. Yes	1. Yes	0. No	1. Yes	1. Yes	0. No	1. Yes	0. No			1. Yes, at home	1. Yes, at home	0. No	0. No	0. No	0. No			0. No	0. No	0. No	0. No	0. No	0. No	1. Yes	1. Local and regional	0. No	0. No	1. Yes	1. Yes	1. Yes	1. Yes	1. Yes	1. Yes	0. No	1. Yes, at home	1. Yes, at home	1. Yes, at home	3. Yes, outside and at home	1. Yes, at home
1. Case	1	0. C.jejuni	0. Male	1. 5-14	1	2012	0. winter	2. Rural	0. No	1. Yes	1. Yes	1. Yes	1. Yes	1. Yes	0. No	0. No	0. No			1. Yes, at home	0. No	0. No	0. No	0. No	0. No	1. Yes	1. Yes	0. No	0. No	0. No	0. No	0. No	1. Yes	0. No	1. Local and regional	0. No		0. No	0. No	0. No	0. No	0. No	1. Yes	0. No	0. No		1. Yes, at home	1. Yes, at home	1. Yes, at home
1. Case	3	0. C.jejuni	1. Female	5. >=65	7	2012	3. summer	2. Rural	1. Yes	1. Yes	1. Yes	1. Yes	1. Yes			0. No	1. Yes	14	7	0. No	3. Yes, at home and outside	0. No	0. No	0. No	0. No	1. Yes	1. Yes	2. Yes, some	0. No	0. No	0. No	1. Yes	0. No	1. Yes	2. Regional	1. Yes	0. No	1. Yes	1. Yes		0. No		1. Yes		0. No				0. No
1. Case	3	0. C.jejuni	0. Male	4. 45-64	9	2012	1. autumn	2. Rural	1. Yes	1. Yes	1. Yes	1. Yes	0. No	0. No	0. No	0. No	0. No	5		0. No	1. Yes, at home	0. No	0. No	0. No	0. No	0. No	1. Yes	1. Yes, a few	0. No	0. No	0. No	0. No	1. Yes	1. Yes	2. Regional	1. Yes	0. No	0. No	1. Yes	0. No	1. Yes	0. No	0. No	1. Yes	0. No	0. No	0. No	1. Yes, at home	1. Yes, at home
1. Case	4	0. C.jejuni	0. Male	3. 25-44	10	2012	1. autumn	2. Rural	0. No	1. Yes	1. Yes	1. Yes	1. Yes	1. Yes	1. Yes	0. No	0. No	10		0. No	0. No	0. No	0. No	0. No	2. Yes, outside	1. Yes	1. Yes	1. Yes, a few	0. No	0. No	0. No	0. No	0. No	0. No	2. Regional	0. No	0. No	1. Yes	1. Yes	0. No	1. Yes	0. No	1. Yes	0. No	0. No	0. No	1. Yes, at home	1. Yes, at home	1. Yes, at home
1. Case	3	0. C.jejuni	1. Female	1. 5-14	8	2012	3. summer	2. Rural		1. Yes	1. Yes	1. Yes	1. Yes	0. No	0. No	0. No	0. No	2		0. No	1. Yes, at home	0. No	0. No	0. No	1. Yes, at home	1. Yes	1. Yes	1. Yes, a few	0. No	0. No	0. No	0. No	1. Yes	1. Yes	2. Regional	1. Yes		0. No											0. No
1. Case	4	0. C.jejuni	0. Male	1. 5-14	12	2011	0. winter	2. Rural		1. Yes		1. Yes	1. Yes	1. Yes	1. Yes	0. No	0. No	7								1. Yes	1. Yes	0. No	0. No	0. No	0. No	0. No	1. Yes	1. Yes	2. Regional	1. Yes						0. No	1. Yes	0. No	0. No	0. No	1. Yes, at home		1. Yes, at home
1. Case	4	0. C.jejuni	1. Female	5. >=65	11	2012	1. autumn	2. Rural	0. No	0. No	1. Yes	0. No	0. No	0. No	0. No	0. No	0. No	7		0. No	0. No	0. No	0. No	0. No	0. No	1. Yes	0. No	0. No	0. No	0. No	0. No	0. No	0. No	0. No	2. Regional	0. No	0. No	1. Yes	1. Yes	0. No	1. Yes	1. Yes	1. Yes		0. No	1. Yes, at home	0. No	0. No	1. Yes, at home
1. Case	3	1. C.coli	1. Female	3. 25-44	8	2011	3. summer	2. Rural	0. No	1. Yes	1. Yes	0. No	0. No	0. No	0. No	0. No	0. No	7		0. No	0. No	0. No	0. No	0. No	0. No	0. No	0. No	0. No	0. No	0. No	0. No	0. No	0. No	0. No	2. Regional	0. No	0. No	1. Yes	1. Yes	0. No	1. Yes	1. Yes	1. Yes	0. No	0. No	0. No	1. Yes, at home	0. No	0. No
1. Case	1	0. C.jejuni	1. Female	2. 15-24	1	2012	0. winter	1. Intermediate	1. Yes	1. Yes	1. Yes	0. No	1. Yes	0. No	0. No	0. No	0. No	10		1. Yes, at home	0. No	0. No	0. No	0. No	0. No	0. No	0. No		0. No	0. No	0. No	0. No	0. No	0. No	1. Local and regional	0. No	0. No	1. Yes	1. Yes	0. No	1. Yes	0. No	1. Yes	0. No	0. No	0. No	1. Yes, at home	0. No	0. No
1. Case	3	0. C.jejuni	0. Male	5. >=65	8	2011	3. summer	0. Urban	1. Yes	0. No	1. Yes	0. No	0. No		0. No	0. No	1. Yes	8	6	0. No	0. No	0. No	0. No	0. No	0. No	1. Yes	1. Yes	3. Yes, a lot	0. No	0. No	0. No	0. No	0. No	0. No	1. Local and regional	0. No	0. No	0. No	0. No	0. No	0. No		1. Yes				1. Yes, at home		1. Yes, at home
1. Case	2	0. C.jejuni	0. Male	3. 25-44	4	2011	2. spring	0. Urban	0. No	1. Yes	1. Yes	1. Yes	0. No	0. No	0. No	0. No	0. No	5		0. No	0. No	0. No	0. No	0. No	0. No	0. No	0. No		0. No	0. No	0. No	0. No	0. No	0. No	1. Local and regional	0. No	0. No	1. Yes	1. Yes	0. No	0. No	0. No	1. Yes	0. No	0. No	0. No	0. No	0. No	1. Yes, at home
1. Case	4	0. C.jejuni	0. Male	5. >=65	12	2010	0. winter	0. Urban	0. No	1. Yes	1. Yes	0. No	0. No	0. No	0. No	1. Yes	0. No			0. No	0. No	0. No	0. No	0. No	0. No	0. No	0. No	0. No	0. No	0. No	0. No	0. No	1. Yes	1. Yes	1. Local and regional	0. No	0. No	0. No	0. No	0. No	0. No	1. Yes	1. Yes	0. No		1. Yes, at home		1. Yes, at home	1. Yes, at home
1. Case	3	0. C.jejuni	0. Male	3. 25-44	9	2012	1. autumn	0. Urban	0. No	1. Yes	1. Yes	0. No	1. Yes	0. No	1. Yes	0. No	0. No	12		0. No	0. No	0. No	0. No	0. No	0. No	0. No	0. No	0. No	0. No	0. No	0. No	0. No	0. No	0. No	1. Local and regional	0. No	0. No	1. Yes	1. Yes	0. No	1. Yes	0. No	1. Yes	0. No	0. No	0. No	0. No	1. Yes, at home	1. Yes, at home
1. Case	4	0. C.jejuni	1. Female	0. 0-4	12	2011	0. winter	0. Urban	0. No		1. Yes	1. Yes		1. Yes	0. No	0. No				0. No	3. Yes, at home and outside	0. No	0. No	0. No	0. No	0. No	0. No	1. Yes, a few	0. No	0. No	0. No	0. No	0. No	0. No	1. Local and regional	0. No	1. Yes	0. No	1. Yes	0. No	0. No	1. Yes	1. Yes	0. No	0. No	0. No	0. No	0. No	3. Yes, outside and at home
1. Case	2	0. C.jejuni	0. Male	3. 25-44	6	2011	3. summer	0. Urban	1. Yes	1. Yes	1. Yes		1. Yes	1. Yes	0. No	0. No	0. No	6		0. No	0. No	0. No	0. No	0. No	0. No	0. No	0. No	0. No	0. No	0. No	0. No	0. No	0. No	0. No	1. Local and regional	0. No	0. No		1. Yes			1. Yes	1. Yes	0. No	0. No	0. No	0. No	0. No	0. No
1. Case	4	0. C.jejuni	1. Female	3. 25-44	10	2011	1. autumn	0. Urban	1. Yes	1. Yes	1. Yes	0. No	1. Yes	0. No	0. No	1. Yes	0. No			2. Yes, outside	0. No	0. No	0. No	0. No	0. No	0. No	0. No	1. Yes, a few	0. No	0. No	0. No	0. No	0. No		1. Local and regional	0. No	0. No	0. No	1. Yes	0. No	1. Yes	1. Yes	1. Yes	0. No	0. No	0. No	1. Yes, at home		0. No
1. Case	2	0. C.jejuni	1. Female	4. 45-64	5	2013	2. spring	0. Urban	1. Yes	1. Yes	1. Yes	1. Yes	1. Yes			0. No	0. No	6		1. Yes, at home															1. Local and regional								1. Yes			1. Yes, at home			2. Yes, outside
1. Case	2	1. C.coli	1. Female	3. 25-44	4	2012	2. spring	0. Urban	0. No	0. No	0. No	0. No	0. No			0. No	0. No	15		0. No	0. No	0. No	0. No	0. No	0. No	0. No	0. No	0. No	0. No	0. No	0. No	0. No	0. No	0. No	1. Local and regional	0. No	0. No	1. Yes	1. Yes		1. Yes	1. Yes	1. Yes				1. Yes, at home		0. No
1. Case	3	0. C.jejuni	1. Female	1. 5-14	7	2012	3. summer	0. Urban	1. Yes	0. No	1. Yes	1. Yes	1. Yes	1. Yes	1. Yes	0. No	0. No	5								0. No		0. No					1. Yes	1. Yes	1. Local and regional	1. Yes	1. Yes	0. No					1. Yes				1. Yes, at home		1. Yes, at home
1. Case	1	0. C.jejuni	0. Male	1. 5-14	1	2011	0. winter	0. Urban	0. No	1. Yes	1. Yes	1. Yes	0. No	1. Yes	0. No	0. No	0. No	12		0. No	0. No	0. No	0. No	0. No	0. No	0. No	0. No	0. No	0. No	0. No	0. No	0. No	1. Yes		1. Local and regional		0. No	1. Yes	1. Yes	0. No	1. Yes	0. No	1. Yes	0. No	0. No	0. No	1. Yes, at home	0. No	3. Yes, outside and at home
1. Case	4	0. C.jejuni	1. Female	0. 0-4	10	2011	1. autumn	0. Urban	0. No	1. Yes	1. Yes	1. Yes	0. No	0. No	0. No	0. No	0. No	14		0. No	0. No	0. No	0. No	0. No	0. No	0. No	0. No	0. No	0. No	0. No	0. No	0. No	0. No	1. Yes	1. Local and regional	1. Yes	1. Yes	0. No	1. Yes			0. No	1. Yes	0. No	0. No	0. No	0. No	0. No	1. Yes, at home
1. Case	4	0. C.jejuni	1. Female	3. 25-44	12	2010	0. winter	0. Urban	0. No	1. Yes	1. Yes	1. Yes	0. No		0. No	0. No	0. No	5		0. No	0. No	0. No	0. No	0. No	0. No	0. No	0. No	0. No	0. No	0. No	0. No	0. No	0. No	0. No	1. Local and regional	0. No	1. Yes	0. No	0. No	0. No	1. Yes	1. Yes	1. Yes	0. No	0. No		1. Yes, at home	1. Yes, at home	1. Yes, at home
1. Case	4	1. C.coli	0. Male	3. 25-44	11	2012	1. autumn	0. Urban	0. No	1. Yes	1. Yes	0. No	0. No	1. Yes	0. No		0. No			0. No	0. No	0. No	0. No	0. No	0. No	0. No	0. No	0. No	0. No	0. No	0. No	0. No	0. No	0. No	1. Local and regional	0. No	0. No	1. Yes	1. Yes	0. No	1. Yes	1. Yes	1. Yes	0. No	0. No	0. No	0. No	1. Yes, at home	3. Yes, outside and at home
1. Case	4	0. C.jejuni	0. Male	3. 25-44	10	2012	1. autumn	0. Urban	0. No	0. No	1. Yes	1. Yes	1. Yes	0. No	0. No		0. No	6		0. No	0. No	0. No	0. No	0. No	0. No	0. No	0. No	0. No	0. No	0. No	0. No	0. No	0. No	0. No	1. Local and regional	0. No	0. No	0. No	1. Yes	0. No	1. Yes	0. No	1. Yes	0. No	0. No	1. Yes, at home	0. No	0. No	0. No
1. Case	2	0. C.jejuni	0. Male	5. >=65	5	2011	2. spring	0. Urban	1. Yes	1. Yes	1. Yes	1. Yes	1. Yes	1. Yes	0. No		0. No			0. No	0. No	0. No	0. No	0. No	0. No	0. No	0. No	1. Yes, a few	0. No	0. No	0. No	1. Yes	0. No	0. No	1. Local and regional	0. No	0. No	1. Yes	1. Yes	0. No	1. Yes	1. Yes	1. Yes	0. No	0. No	1. Yes, at home	1. Yes, at home	1. Yes, at home	0. No
1. Case	2	0. C.jejuni	1. Female	0. 0-4	4	2012	2. spring	0. Urban		1. Yes	1. Yes	1. Yes		1. Yes	0. No	0. No	0. No	12		1. Yes, at home	2. Yes, outside	0. No	0. No	0. No	0. No	0. No	0. No	0. No	0. No	0. No	0. No	1. Yes	0. No	1. Yes	1. Local and regional	1. Yes	1. Yes	0. No	1. Yes	0. No			1. Yes	0. No	0. No	0. No	0. No	0. No	2. Yes, outside
1. Case	2	0. C.jejuni	0. Male	2. 15-24	5	2012	2. spring	0. Urban	1. Yes	1. Yes	1. Yes	1. Yes	1. Yes	0. No	0. No	0. No	0. No	13		0. No	0. No	0. No	0. No	0. No	0. No	0. No	0. No	0. No	0. No	0. No	0. No	0. No	0. No	0. No	1. Local and regional	0. No	0. No	0. No	1. Yes	0. No	1. Yes	1. Yes	1. Yes	0. No	0. No	0. No	1. Yes, at home	1. Yes, at home	1. Yes, at home
1. Case	3	0. C.jejuni	0. Male	1. 5-14	9	2011	1. autumn	0. Urban	0. No	1. Yes	1. Yes	0. No	1. Yes	1. Yes	0. No	0. No	0. No	9		1. Yes, at home	2. Yes, outside	0. No	0. No	0. No	0. No	0. No	0. No	0. No	0. No	0. No	0. No	0. No	1. Yes	0. No	1. Local and regional	0. No	1. Yes	0. No	1. Yes	0. No	1. Yes	0. No	1. Yes	0. No	0. No	1. Yes, at home	1. Yes, at home	0. No	3. Yes, outside and at home
1. Case	3	0. C.jejuni	0. Male	0. 0-4	8	2012	3. summer	0. Urban	0. No	1. Yes	1. Yes	1. Yes	1. Yes	1. Yes	0. No	0. No	0. No	7		0. No	0. No	0. No	0. No	0. No	0. No	0. No	0. No	1. Yes, a few	0. No	1. Yes	0. No	0. No	0. No	1. Yes	1. Local and regional		1. Yes	0. No		0. No	0. No	0. No	1. Yes	0. No	0. No	0. No	0. No	0. No	2. Yes, outside
1. Case	4	1. C.coli	1. Female	5. >=65	11	2011	1. autumn	0. Urban	1. Yes	1. Yes	1. Yes	0. No	0. No	1. Yes	0. No	0. No	1. Yes	6	2	0. No	0. No	0. No	0. No	0. No	0. No	0. No	0. No	0. No		1. Yes		1. Yes	1. Yes	1. Yes	1. Local and regional	0. No	0. No	0. No	1. Yes	0. No	1. Yes	0. No	1. Yes	0. No	0. No	0. No	1. Yes, at home	0. No	0. No
1. Case	3	0. C.jejuni	0. Male	3. 25-44	7	2011	3. summer	0. Urban	1. Yes	1. Yes	1. Yes	1. Yes	0. No	0. No	1. Yes	0. No	0. No	9		0. No	0. No	0. No	0. No	0. No	0. No	0. No	0. No	1. Yes, a few	0. No	0. No	0. No	1. Yes	0. No	0. No	1. Local and regional	1. Yes	0. No	1. Yes	1. Yes	0. No	1. Yes	1. Yes	0. No	0. No	0. No	0. No	1. Yes, at home	0. No	1. Yes, at home
1. Case	3	0. C.jejuni	1. Female	4. 45-64	7	2011	3. summer	0. Urban	1. Yes	1. Yes			1. Yes		0. No	0. No	0. No	21		2. Yes, outside	2. Yes, outside	2. Yes, outside	2. Yes, outside	2. Yes, outside		0. No	0. No	0. No	0. No	0. No	0. No	0. No	0. No	0. No	1. Local and regional			1. Yes	1. Yes				1. Yes				1. Yes, at home		0. No
1. Case	2	0. C.jejuni	1. Female	3. 25-44	5	2011	2. spring	0. Urban	0. No	1. Yes	1. Yes	0. No	0. No	0. No	0. No		0. No			0. No	0. No	0. No	0. No	0. No	0. No	0. No	0. No	0. No	0. No	0. No	0. No	1. Yes	1. Yes	1. Yes	1. Local and regional	1. Yes	0. No	1. Yes	1. Yes	0. No	1. Yes	1. Yes	1. Yes	0. No	0. No	1. Yes, at home	1. Yes, at home	1. Yes, at home	1. Yes, at home
1. Case	1	0. C.jejuni	0. Male	1. 5-14	1	2011	0. winter	0. Urban	1. Yes	1. Yes	1. Yes	1. Yes	1. Yes	0. No		1. Yes	0. No			2. Yes, outside							0. No	0. No	0. No	0. No	0. No	0. No	0. No	0. No	1. Local and regional	0. No		0. No	0. No		1. Yes	1. Yes	1. Yes	0. No	0. No	0. No	1. Yes, at home	0. No	1. Yes, at home
1. Case	1	0. C.jejuni	0. Male	3. 25-44	3	2012	2. spring	0. Urban	1. Yes	1. Yes	1. Yes	0. No	1. Yes	1. Yes	1. Yes	0. No	0. No	11		0. No	1. Yes, at home	0. No	0. No	0. No	0. No	0. No	0. No	0. No	0. No	0. No	0. No	0. No	1. Yes	0. No	1. Local and regional	0. No	0. No	0. No	1. Yes	0. No	0. No	1. Yes	1. Yes	0. No	0. No	0. No	0. No	1. Yes, at home	1. Yes, at home
1. Case	4	0. C.jejuni	0. Male	4. 45-64	10	2012	1. autumn	0. Urban	0. No	1. Yes	1. Yes	1. Yes	1. Yes	1. Yes	0. No	0. No	0. No	8		0. No	0. No	0. No	0. No	0. No	0. No	0. No	0. No	0. No	0. No	0. No	0. No	0. No	0. No	0. No	1. Local and regional	0. No	0. No	1. Yes	1. Yes	0. No	1. Yes	1. Yes	1. Yes	0. No			1. Yes, at home	1. Yes, at home	2. Yes, outside
1. Case	2	0. C.jejuni	1. Female	4. 45-64	5	2011	2. spring	0. Urban	1. Yes	1. Yes	1. Yes			1. Yes		1. Yes	0. No			0. No	0. No	0. No	0. No	0. No	0. No	0. No	0. No	1. Yes, a few	0. No	0. No	0. No	0. No	0. No	0. No	1. Local and regional			1. Yes	1. Yes		1. Yes		1. Yes			1. Yes, at home		1. Yes, at home	1. Yes, at home
1. Case	2	1. C.coli	1. Female	3. 25-44	6	2012	3. summer	0. Urban	1. Yes	1. Yes	1. Yes	1. Yes	1. Yes	1. Yes		0. No	0. No	10		1. Yes, at home	0. No	0. No	0. No	0. No	0. No	1. Yes		1. Yes, a few	0. No	0. No	0. No	0. No	1. Yes	1. Yes	1. Local and regional	0. No	0. No	1. Yes	1. Yes	0. No	1. Yes	1. Yes	1. Yes	0. No	0. No	1. Yes, at home	0. No	0. No	1. Yes, at home
1. Case	2	0. C.jejuni	0. Male	3. 25-44	4	2012	2. spring	0. Urban	1. Yes	1. Yes	1. Yes	1. Yes	1. Yes	1. Yes	1. Yes	0. No	0. No	8		1. Yes, at home	0. No	0. No	0. No	0. No	0. No	0. No	0. No	0. No	0. No	0. No	0. No	0. No	0. No	0. No	1. Local and regional	0. No	0. No	1. Yes	0. No	0. No	1. Yes	0. No	0. No	0. No	0. No	2. Yes, outside			0. No
1. Case	4	0. C.jejuni	0. Male	0. 0-4	11	2011	1. autumn	0. Urban			1. Yes			1. Yes	0. No	0. No	0. No	15		0. No	1. Yes, at home	0. No	0. No	0. No	0. No	0. No	0. No	0. No	0. No	0. No	0. No	0. No	0. No	0. No	1. Local and regional	0. No	0. No	0. No	0. No	0. No	0. No	0. No	1. Yes	0. No	0. No	0. No	0. No	0. No	0. No
1. Case	1	0. C.jejuni	1. Female	0. 0-4	1	2011	0. winter	0. Urban	1. Yes	1. Yes	1. Yes	1. Yes		0. No	1. Yes	0. No	0. No	10		0. No	0. No	0. No	0. No	0. No	0. No	0. No	0. No	0. No	0. No	0. No	0. No	0. No	0. No	0. No	1. Local and regional	0. No	0. No	0. No	1. Yes	0. No		1. Yes	1. Yes	0. No	0. No	1. Yes, at home		0. No	1. Yes, at home
1. Case	4	0. C.jejuni	1. Female	1. 5-14	11	2011	1. autumn	0. Urban	1. Yes	1. Yes	1. Yes	0. No	1. Yes	1. Yes	0. No	0. No	0. No	4		1. Yes, at home		2. Yes, outside				0. No	0. No	0. No	0. No	0. No	0. No	0. No	1. Yes	1. Yes	1. Local and regional	0. No	0. No	0. No	0. No	0. No	0. No	0. No	1. Yes				1. Yes, at home	1. Yes, at home	1. Yes, at home
1. Case	1	0. C.jejuni	1. Female	3. 25-44	2	2013	0. winter	0. Urban	0. No	1. Yes	1. Yes	1. Yes	1. Yes	0. No	0. No	0. No	0. No	6		0. No	0. No	0. No	0. No	0. No	0. No	0. No	0. No	0. No	0. No	0. No	0. No	0. No	0. No	0. No	1. Local and regional	0. No	0. No	1. Yes	1. Yes	0. No	1. Yes	0. No	1. Yes	0. No	0. No	0. No	1. Yes, at home	1. Yes, at home	1. Yes, at home
1. Case	2	0. C.jejuni	0. Male	4. 45-64	6	2012	3. summer	0. Urban	0. No	1. Yes	1. Yes	1. Yes	0. No	0. No	0. No	0. No	0. No	5		1. Yes, at home	0. No	0. No	0. No	0. No	0. No	0. No	0. No	0. No	0. No	0. No	0. No	1. Yes	0. No	0. No	1. Local and regional	1. Yes	0. No	1. Yes	1. Yes	0. No	1. Yes	1. Yes	0. No	0. No	0. No	0. No	0. No	1. Yes, at home	1. Yes, at home
1. Case	3	0. C.jejuni	0. Male	3. 25-44	8	2011	3. summer	0. Urban	0. No	0. No	1. Yes	0. No	1. Yes	1. Yes	0. No	0. No	1. Yes	2	0.5	2. Yes, outside	2. Yes, outside	0. No	0. No	2. Yes, outside	2. Yes, outside	0. No	0. No	2. Yes, some	0. No	0. No	0. No	0. No	0. No	1. Yes	1. Local and regional	0. No	1. Yes	1. Yes	1. Yes	0. No	1. Yes	1. Yes	1. Yes	0. No	0. No	1. Yes, at home	1. Yes, at home		1. Yes, at home
1. Case	1	0. C.jejuni	0. Male	3. 25-44	1	2012	0. winter	0. Urban	0. No	1. Yes	1. Yes	0. No	0. No	1. Yes	0. No					0. No	0. No	0. No	0. No	0. No	0. No	1. Yes	1. Yes	0. No	0. No	0. No	0. No	0. No	0. No	0. No	1. Local and regional	0. No	0. No	0. No	1. Yes	0. No	1. Yes	0. No	1. Yes	0. No	0. No	0. No	0. No	0. No	0. No
1. Case	1	0. C.jejuni	1. Female	0. 0-4	3	2011	2. spring	0. Urban	0. No	1. Yes	1. Yes	1. Yes		1. Yes	1. Yes	0. No	0. No	20		0. No	0. No	0. No	0. No	0. No	2. Yes, outside	0. No	0. No	0. No	0. No	0. No	0. No	0. No	0. No	0. No	1. Local and regional	0. No	1. Yes	0. No	0. No	0. No		0. No	1. Yes	0. No	0. No			0. No	0. No
1. Case	2	0. C.jejuni	0. Male	4. 45-64	5	2012	2. spring	0. Urban	1. Yes	1. Yes	1. Yes	1. Yes	1. Yes	0. No	0. No	0. No	0. No	10		0. No	1. Yes, at home	0. No	0. No	0. No	0. No	0. No	0. No	0. No	0. No	0. No	0. No	0. No	0. No	0. No	1. Local and regional	0. No	0. No			0. No			1. Yes		0. No	1. Yes, at home		1. Yes, at home	0. No
1. Case	2	1. C.coli	1. Female	3. 25-44	4	2011	2. spring	0. Urban	1. Yes	1. Yes	1. Yes	1. Yes	1. Yes	1. Yes	1. Yes	1. Yes	0. No			0. No	0. No	0. No	0. No	0. No	0. No	0. No	0. No	0. No	0. No	0. No	0. No	0. No	0. No	0. No	1. Local and regional	0. No	0. No	0. No	0. No	0. No		1. Yes	1. Yes	0. No	0. No	0. No	0. No	0. No	0. No
1. Case	3	0. C.jejuni	0. Male	4. 45-64	8	2011	3. summer	0. Urban	0. No	1. Yes	1. Yes	0. No	0. No	0. No	0. No	0. No	0. No	21		0. No	1. Yes, at home	0. No	0. No	0. No	0. No	0. No	0. No		0. No	0. No	0. No	0. No	1. Yes	1. Yes	1. Local and regional	0. No	0. No	1. Yes	1. Yes	0. No	1. Yes	1. Yes			1. Yes, at home	1. Yes, at home	1. Yes, at home	1. Yes, at home	1. Yes, at home
1. Case	4	0. C.jejuni	0. Male	5. >=65	10	2011	1. autumn	0. Urban	0. No	1. Yes	0. No	0. No	0. No	0. No	0. No	1. Yes	1. Yes		14	3. Yes, at home and outside	3. Yes, at home and outside	0. No	0. No	0. No	0. No			1. Yes, a few	0. No	0. No	0. No	1. Yes	0. No	1. Yes	1. Local and regional	1. Yes	0. No	0. No	1. Yes	0. No	0. No	1. Yes	1. Yes	0. No		3. Yes, outside and at home	1. Yes, at home	3. Yes, outside and at home	1. Yes, at home
1. Case	1	0. C.jejuni	0. Male	1. 5-14	3	2011	2. spring	0. Urban	0. No	1. Yes	1. Yes	0. No	0. No	1. Yes	0. No	0. No	0. No	5		0. No	1. Yes, at home	0. No	0. No	0. No	0. No	0. No	0. No	0. No	0. No	0. No	0. No	0. No	1. Yes	0. No	1. Local and regional	0. No		0. No		0. No	1. Yes	1. Yes	1. Yes	0. No	0. No	0. No	1. Yes, at home	0. No	0. No
1. Case	2	0. C.jejuni	1. Female	0. 0-4	5	2011	2. spring	0. Urban			1. Yes			1. Yes	0. No	0. No	0. No	4.5		0. No	0. No	0. No	0. No	0. No	0. No	0. No	1. Yes	0. No	0. No	1. Yes	0. No	1. Yes	0. No	0. No	1. Local and regional	1. Yes	0. No	0. No	0. No	0. No	0. No	0. No	1. Yes	0. No	0. No	1. Yes, at home	0. No	0. No	1. Yes, at home
1. Case	4	0. C.jejuni	1. Female	3. 25-44	12	2011	0. winter	0. Urban	1. Yes	1. Yes	1. Yes	1. Yes	1. Yes	1. Yes	1. Yes	0. No	0. No	8		1. Yes, at home						0. No	0. No	0. No	0. No	0. No	0. No	0. No	0. No	0. No	1. Local and regional	0. No	0. No	0. No	1. Yes	0. No	0. No	1. Yes	1. Yes	0. No	0. No	0. No	0. No	0. No	2. Yes, outside
1. Case	3	0. C.jejuni	1. Female	3. 25-44	9	2011	1. autumn	0. Urban	0. No	1. Yes	1. Yes	1. Yes	1. Yes	1. Yes	0. No	0. No	0. No	8.5		0. No	0. No	0. No	0. No	0. No	0. No	0. No	0. No	0. No	0. No	0. No	0. No	0. No	0. No	0. No	1. Local and regional	0. No	0. No	0. No	0. No	0. No	1. Yes	0. No	1. Yes	0. No	0. No	0. No	1. Yes, at home	0. No	2. Yes, outside
1. Case	3	0. C.jejuni	1. Female	4. 45-64	7	2011	3. summer	0. Urban	0. No	1. Yes	1. Yes	1. Yes	0. No	1. Yes	0. No	0. No	0. No	2		1. Yes, at home	0. No	0. No	0. No	0. No	0. No	0. No	0. No	1. Yes, a few	0. No	0. No	0. No	1. Yes	1. Yes	1. Yes	1. Local and regional	1. Yes	0. No	1. Yes	1. Yes	0. No	1. Yes	1. Yes	1. Yes	0. No	0. No	1. Yes, at home	0. No	1. Yes, at home	1. Yes, at home
1. Case	1	0. C.jejuni	1. Female	3. 25-44	2	2011	0. winter	0. Urban	1. Yes	1. Yes	1. Yes	0. No	1. Yes	1. Yes	0. No	0. No	0. No	4		0. No	0. No	0. No	0. No	0. No		0. No	0. No	0. No	0. No	0. No	0. No	0. No	0. No	0. No	1. Local and regional	0. No	0. No	0. No		0. No	1. Yes	1. Yes	1. Yes	0. No	0. No	0. No	1. Yes, at home	1. Yes, at home	0. No
1. Case	3	0. C.jejuni	0. Male	5. >=65	7	2012	3. summer	0. Urban	0. No	1. Yes	1. Yes	0. No	0. No	0. No	0. No	0. No	0. No			0. No	0. No	0. No	0. No	0. No	0. No	0. No	0. No	0. No	0. No	0. No	0. No	0. No	0. No	0. No	1. Local and regional	0. No	0. No	0. No	0. No	0. No	0. No	0. No	1. Yes	0. No	0. No	0. No	1. Yes, at home	0. No	1. Yes, at home
1. Case	2	0. C.jejuni	0. Male	2. 15-24	4	2011	2. spring	0. Urban	1. Yes	1. Yes	1. Yes	1. Yes	1. Yes	1. Yes	1. Yes	0. No	1. Yes	5	1	0. No	0. No	0. No	0. No	0. No		1. Yes			0. No	0. No	0. No	0. No	1. Yes	1. Yes	1. Local and regional	0. No	0. No	0. No	1. Yes	0. No	1. Yes	0. No	1. Yes	0. No	0. No	1. Yes, at home	1. Yes, at home	1. Yes, at home	1. Yes, at home
1. Case	2	0. C.jejuni	1. Female	3. 25-44	6	2012	3. summer	0. Urban	1. Yes	1. Yes	1. Yes	1. Yes	1. Yes		1. Yes	1. Yes	1. Yes		7	0. No	0. No	0. No	0. No	0. No	0. No	0. No	0. No	1. Yes, a few	0. No	0. No	0. No	0. No			1. Local and regional	0. No	0. No			0. No		1. Yes	1. Yes	0. No	0. No	3. Yes, outside and at home	1. Yes, at home	0. No	1. Yes, at home
1. Case	3	0. C.jejuni	1. Female	3. 25-44	7	2011	3. summer	0. Urban		1. Yes	1. Yes	1. Yes	0. No	1. Yes	0. No	0. No	0. No	14		0. No	0. No	0. No	0. No	0. No	0. No	0. No	0. No	0. No	0. No	0. No	0. No	0. No	0. No		1. Local and regional	0. No	0. No			0. No	1. Yes		1. Yes	0. No	0. No	1. Yes, at home	1. Yes, at home	3. Yes, outside and at home	1. Yes, at home
1. Case	2	0. C.jejuni	0. Male	3. 25-44	5	2012	2. spring	0. Urban	0. No	0. No	1. Yes	1. Yes	0. No	0. No	0. No	0. No	0. No	10		0. No	2. Yes, outside	0. No	0. No	0. No	0. No	0. No	0. No	0. No	0. No	0. No	0. No	0. No	1. Yes	1. Yes	1. Local and regional	0. No	0. No	1. Yes	1. Yes	0. No	1. Yes	1. Yes	1. Yes	0. No	0. No	1. Yes, at home	0. No	1. Yes, at home	1. Yes, at home
1. Case	2	0. C.jejuni	1. Female	0. 0-4	5	2013	2. spring	0. Urban	0. No	1. Yes	0. No	0. No	0. No	0. No	0. No	0. No	0. No			1. Yes, at home	3. Yes, at home and outside	0. No	0. No	0. No	0. No	0. No	0. No	0. No	0. No	0. No	1. Yes	1. Yes	1. Yes	1. Yes	1. Local and regional	1. Yes		0. No	1. Yes	1. Yes		1. Yes	1. Yes	0. No		1. Yes, at home	1. Yes, at home	1. Yes, at home	1. Yes, at home
1. Case	4	0. C.jejuni	0. Male	1. 5-14	10	2011	1. autumn	0. Urban	0. No	0. No	1. Yes	0. No	0. No	1. Yes	1. Yes	0. No	0. No			0. No	0. No	0. No	0. No	0. No	0. No	0. No	0. No	2. Yes, some	0. No	1. Yes	0. No	0. No	0. No	0. No	1. Local and regional	0. No	0. No			0. No		1. Yes	1. Yes	0. No	0. No	1. Yes, at home	0. No	0. No	0. No
1. Case	3	0. C.jejuni	0. Male	5. >=65	9	2011	1. autumn	0. Urban	0. No	1. Yes	1. Yes	0. No	0. No	0. No	0. No	0. No	0. No	7		0. No	0. No	0. No	0. No	0. No	0. No	0. No	0. No	0. No	0. No	0. No	0. No	0. No	1. Yes	0. No	1. Local and regional	0. No	0. No	1. Yes	1. Yes	0. No	0. No	0. No	1. Yes	0. No	0. No	1. Yes, at home	0. No		2. Yes, outside
1. Case	1	0. C.jejuni	0. Male	2. 15-24	1	2011	0. winter	0. Urban	0. No	1. Yes	1. Yes	0. No	1. Yes	1. Yes	0. No	0. No	1. Yes	9	3	1. Yes, at home	1. Yes, at home	0. No	0. No	0. No	0. No	0. No	0. No	0. No	0. No	0. No	0. No	0. No	0. No	0. No	1. Local and regional	0. No	0. No	1. Yes	1. Yes	0. No	1. Yes	1. Yes	1. Yes	0. No	0. No	0. No	0. No	0. No	1. Yes, at home
1. Case	3	0. C.jejuni	0. Male	3. 25-44	9	2012	1. autumn	0. Urban	1. Yes	1. Yes	1. Yes	1. Yes	0. No	0. No	0. No	0. No	1. Yes	7	2	0. No	1. Yes, at home	0. No	0. No	0. No	2. Yes, outside	0. No	1. Yes	1. Yes, a few	0. No	0. No	0. No	0. No	0. No	1. Yes	1. Local and regional	0. No	1. Yes	1. Yes	1. Yes	0. No	1. Yes	1. Yes	1. Yes	0. No	0. No	0. No	1. Yes, at home	1. Yes, at home	1. Yes, at home
1. Case	1	0. C.jejuni	1. Female	0. 0-4	2	2011	0. winter	0. Urban	1. Yes	1. Yes	1. Yes	1. Yes	1. Yes	1. Yes	1. Yes	0. No	0. No	5		0. No	0. No	0. No	0. No	0. No	0. No	0. No	0. No	0. No				1. Yes		1. Yes	1. Local and regional	1. Yes			1. Yes	0. No	1. Yes	1. Yes	1. Yes	0. No	0. No	1. Yes, at home		1. Yes, at home	0. No
1. Case	4	0. C.jejuni	1. Female	2. 15-24	12	2012	0. winter	0. Urban	0. No	1. Yes	1. Yes	0. No	0. No	0. No	0. No	0. No	0. No	5		1. Yes, at home	0. No	0. No	0. No	0. No	0. No	0. No	0. No	0. No			1. Yes				1. Local and regional	0. No	0. No	1. Yes	1. Yes	0. No	0. No		1. Yes		0. No	0. No	0. No	0. No	0. No
1. Case	3	0. C.jejuni	1. Female	2. 15-24	7	2012	3. summer	0. Urban	1. Yes	1. Yes	1. Yes	0. No	1. Yes	1. Yes	0. No	1. Yes	0. No			3. Yes, at home and outside	3. Yes, at home and outside				2. Yes, outside	0. No	1. Yes	1. Yes, a few	0. No	0. No	0. No	0. No	0. No	0. No	1. Local and regional	0. No	1. Yes		1. Yes	0. No	1. Yes		1. Yes	0. No	0. No	0. No	0. No	0. No	1. Yes, at home
1. Case	2	1. C.coli	0. Male	4. 45-64	4	2013	2. spring	0. Urban	1. Yes	1. Yes	1. Yes	0. No	0. No	0. No	0. No	0. No	0. No	15		0. No	0. No	0. No	0. No	0. No	0. No	0. No	0. No	0. No	0. No	0. No	0. No	0. No	0. No	1. Yes	1. Local and regional	0. No	0. No	1. Yes	1. Yes	0. No	1. Yes	1. Yes	1. Yes	0. No	0. No	1. Yes, at home	1. Yes, at home	2. Yes, outside	2. Yes, outside
1. Case	4	0. C.jejuni	0. Male	3. 25-44	10	2012	1. autumn	0. Urban	0. No	1. Yes	1. Yes	1. Yes	1. Yes	1. Yes	0. No	0. No	0. No	19		0. No	0. No	0. No	0. No	0. No	0. No	1. Yes	1. Yes	1. Yes, a few	0. No	0. No	0. No	0. No	0. No	1. Yes	1. Local and regional	0. No	0. No	1. Yes	1. Yes		1. Yes	1. Yes	1. Yes	0. No	0. No	1. Yes, at home	2. Yes, outside	1. Yes, at home	3. Yes, outside and at home
1. Case	4	0. C.jejuni	0. Male	0. 0-4	11	2011	1. autumn	0. Urban	0. No	1. Yes	1. Yes	1. Yes		0. No	1. Yes	0. No	0. No	5		0. No	0. No	0. No	0. No	0. No	0. No	1. Yes	1. Yes	0. No	0. No	0. No	0. No			1. Yes	1. Local and regional	0. No	1. Yes		1. Yes			0. No	1. Yes	0. No	0. No	0. No	3. Yes, outside and at home	3. Yes, outside and at home	3. Yes, outside and at home
1. Case	1	0. C.jejuni	1. Female	3. 25-44	1	2012	0. winter	0. Urban	1. Yes	1. Yes	1. Yes	0. No	0. No	1. Yes	0. No	0. No	0. No	13		0. No	1. Yes, at home	0. No	0. No	0. No	0. No	0. No	0. No	0. No	0. No	0. No	0. No	0. No	0. No	0. No	1. Local and regional							0. No	1. Yes	0. No	0. No	0. No	0. No	0. No	1. Yes, at home
1. Case	1	0. C.jejuni	0. Male	5. >=65	1	2013	0. winter	0. Urban			1. Yes			1. Yes		0. No	0. No	7		0. No	0. No	0. No	0. No	0. No	0. No	0. No	0. No	0. No	0. No	0. No	0. No	0. No	0. No	0. No	1. Local and regional	0. No	0. No	0. No	0. No	0. No	0. No	0. No	1. Yes	0. No					2. Yes, outside
1. Case	1	0. C.jejuni	0. Male	2. 15-24	1	2012	0. winter	0. Urban	0. No	0. No	0. No	0. No	1. Yes	0. No	1. Yes	0. No	0. No	4		0. No	1. Yes, at home	0. No	0. No	0. No	0. No	0. No	0. No	0. No	0. No	0. No	0. No	0. No	0. No	0. No	1. Local and regional	0. No	0. No	0. No	0. No	0. No	1. Yes	0. No	1. Yes	0. No	0. No	1. Yes, at home	0. No	1. Yes, at home	2. Yes, outside
1. Case	1	0. C.jejuni	0. Male	2. 15-24	2	2012	0. winter	0. Urban	1. Yes	1. Yes	1. Yes	1. Yes	1. Yes	1. Yes	1. Yes	0. No	0. No	20		1. Yes, at home	0. No	0. No	0. No	0. No	0. No	0. No	0. No	0. No	0. No	0. No	0. No	0. No	0. No	0. No	1. Local and regional	0. No	0. No	0. No	0. No	0. No	1. Yes	0. No	1. Yes	1. Yes	0. No	2. Yes, outside	0. No	2. Yes, outside	0. No
1. Case	3	1. C.coli	1. Female	1. 5-14	8	2011	3. summer	0. Urban	0. No	1. Yes	1. Yes	1. Yes	0. No		0. No	0. No	0. No	7		2. Yes, outside	1. Yes, at home	0. No	0. No	0. No	0. No	0. No	0. No	1. Yes, a few	0. No	0. No	0. No	0. No	0. No	0. No	1. Local and regional	0. No	0. No	1. Yes	1. Yes	0. No	0. No	0. No	1. Yes	0. No	0. No	0. No	1. Yes, at home	1. Yes, at home	1. Yes, at home
1. Case	4	0. C.jejuni	1. Female	0. 0-4	11	2011	1. autumn	0. Urban	0. No	0. No	1. Yes	1. Yes	0. No	1. Yes	0. No	0. No	1. Yes		6	0. No	0. No	0. No	0. No	0. No	0. No	0. No	0. No	0. No	0. No	0. No	0. No	0. No	0. No	0. No	1. Local and regional	0. No	0. No	0. No	0. No	0. No	0. No		1. Yes		0. No				0. No
1. Case	4	0. C.jejuni	0. Male	3. 25-44	10	2012	1. autumn	0. Urban	0. No	1. Yes	1. Yes	0. No	0. No	0. No	1. Yes	1. Yes	0. No			1. Yes, at home	0. No	0. No	0. No	0. No	0. No	0. No	0. No	0. No	0. No	0. No	0. No	0. No	0. No	0. No	1. Local and regional	0. No	0. No	0. No	1. Yes	0. No	1. Yes	0. No	1. Yes	0. No	0. No	0. No	1. Yes, at home	0. No	2. Yes, outside
1. Case	4	1. C.coli	1. Female	3. 25-44	12	2011	0. winter	0. Urban	0. No	1. Yes	1. Yes	0. No	1. Yes	1. Yes	0. No		0. No					0. No	0. No	0. No		0. No	0. No	0. No	0. No	0. No	0. No	0. No	1. Yes		1. Local and regional	0. No	0. No	1. Yes	1. Yes	0. No	1. Yes	1. Yes	1. Yes		0. No		1. Yes, at home	1. Yes, at home	1. Yes, at home
1. Case	1	1. C.coli	1. Female	3. 25-44	2	2011	0. winter	0. Urban	0. No	1. Yes	1. Yes	1. Yes	1. Yes		0. No	0. No	0. No			0. No	1. Yes, at home	0. No	0. No	0. No		0. No	0. No	0. No	0. No	0. No	0. No	0. No	0. No	0. No	1. Local and regional	0. No	0. No	0. No	1. Yes	0. No	0. No	1. Yes	1. Yes	0. No	0. No	1. Yes, at home	0. No	1. Yes, at home	0. No
1. Case	2	0. C.jejuni	0. Male	0. 0-4	5	2011	2. spring	0. Urban		1. Yes	1. Yes	1. Yes		1. Yes	0. No	0. No	0. No	9.5		0. No	0. No	0. No	0. No	0. No	0. No	1. Yes	1. Yes	1. Yes, a few	0. No	0. No	0. No	0. No	0. No	1. Yes	1. Local and regional	1. Yes	1. Yes	0. No	1. Yes		0. No	1. Yes					1. Yes, at home	0. No	1. Yes, at home
1. Case	2	0. C.jejuni	1. Female	3. 25-44	6	2011	3. summer	0. Urban	1. Yes	1. Yes	1. Yes	0. No	0. No	1. Yes	1. Yes	0. No	0. No	14		1. Yes, at home	2. Yes, outside	0. No	0. No	0. No	0. No	0. No	0. No		0. No	1. Yes	0. No	0. No	0. No	1. Yes	1. Local and regional	0. No	0. No	0. No	1. Yes	0. No	1. Yes	0. No	1. Yes	0. No	0. No	1. Yes, at home	0. No		0. No
1. Case	2	0. C.jejuni	0. Male	1. 5-14	6	2011	3. summer	0. Urban	0. No	1. Yes	1. Yes	1. Yes	1. Yes	1. Yes	0. No	0. No	0. No	6		1. Yes, at home		0. No	0. No	0. No		0. No	0. No	1. Yes, a few	0. No	1. Yes	0. No	0. No	1. Yes	1. Yes	1. Local and regional	0. No	0. No		1. Yes	1. Yes	0. No	1. Yes	1. Yes	0. No	0. No	1. Yes, at home	0. No	0. No	0. No
1. Case	1	0. C.jejuni	1. Female	3. 25-44	2	2011	0. winter	0. Urban	0. No	1. Yes	1. Yes	0. No	1. Yes	0. No	0. No		0. No			0. No	0. No	0. No	0. No	0. No	1. Yes, at home	0. No	0. No	0. No	0. No	0. No	0. No	0. No	0. No	0. No	1. Local and regional	0. No	0. No	0. No	1. Yes	0. No		0. No	1. Yes	0. No	0. No	0. No	1. Yes, at home	0. No	1. Yes, at home
1. Case	2	0. C.jejuni	1. Female	1. 5-14	4	2012	2. spring	0. Urban	0. No	1. Yes	1. Yes	1. Yes	1. Yes	0. No	0. No	0. No	0. No	3		0. No	0. No	0. No	0. No	0. No	0. No	0. No	0. No	0. No	0. No	0. No	0. No	0. No	0. No	0. No	1. Local and regional	0. No		0. No	1. Yes	0. No	0. No	1. Yes	0. No	0. No	0. No	0. No	1. Yes, at home	1. Yes, at home	0. No
1. Case	3	0. C.jejuni	1. Female	1. 5-14	9	2011	1. autumn	0. Urban	0. No	1. Yes	1. Yes	0. No	0. No	0. No	0. No	0. No	0. No	35		1. Yes, at home	1. Yes, at home	0. No	0. No	0. No	0. No	0. No	1. Yes	1. Yes, a few	0. No	0. No	0. No	1. Yes		1. Yes	1. Local and regional	1. Yes	0. No	0. No	1. Yes	1. Yes	0. No	1. Yes	1. Yes	0. No	0. No	1. Yes, at home	0. No	1. Yes, at home	1. Yes, at home
1. Case	2	0. C.jejuni	0. Male	1. 5-14	4	2013	2. spring	0. Urban	0. No	1. Yes	1. Yes	1. Yes	1. Yes	0. No	0. No	0. No	0. No	9		0. No	0. No	0. No	0. No	0. No	0. No	0. No	0. No	1. Yes, a few	0. No	1. Yes	0. No	0. No	0. No	0. No	1. Local and regional	0. No	0. No	0. No	0. No	0. No	0. No	1. Yes	1. Yes	0. No	0. No	0. No	1. Yes, at home	1. Yes, at home	1. Yes, at home
1. Case	2	0. C.jejuni	0. Male	2. 15-24	4	2012	2. spring	1. Intermediate	1. Yes	1. Yes	1. Yes	0. No	0. No	0. No	0. No	0. No	0. No			0. No	1. Yes, at home	0. No	0. No	0. No	0. No	0. No	0. No	0. No	0. No	0. No	0. No	0. No	0. No	0. No	2. Regional	1. Yes	0. No	0. No	0. No	0. No	0. No	0. No	1. Yes	0. No	0. No	0. No	0. No	0. No	0. No
1. Case	3	0. C.jejuni	0. Male	4. 45-64	8	2011	3. summer	1. Intermediate	0. No	1. Yes	1. Yes	1. Yes	1. Yes	0. No	0. No		0. No	13		1. Yes, at home	0. No	0. No	0. No	0. No	0. No	1. Yes	1. Yes	1. Yes, a few	0. No	0. No	0. No	0. No	1. Yes	1. Yes	2. Regional	0. No	0. No	0. No	1. Yes	0. No	0. No	0. No	1. Yes	0. No	0. No	0. No	1. Yes, at home	0. No	0. No
1. Case	2	0. C.jejuni	1. Female	0. 0-4	5	2013	2. spring	1. Intermediate	0. No	1. Yes	1. Yes	1. Yes	1. Yes	1. Yes	1. Yes	0. No	0. No	7		1. Yes, at home					1. Yes, at home	1. Yes	1. Yes	0. No	0. No	0. No	0. No	0. No	0. No	0. No	2. Regional	1. Yes	1. Yes			1. Yes			1. Yes		1. Yes, at home	1. Yes, at home	1. Yes, at home	1. Yes, at home	1. Yes, at home
1. Case	3	0. C.jejuni	1. Female	3. 25-44	7	2011	3. summer	1. Intermediate	1. Yes	1. Yes	1. Yes			1. Yes		0. No	0. No	4		1. Yes, at home						0. No	0. No	0. No	0. No	0. No	0. No	0. No	0. No	0. No	2. Regional			1. Yes	1. Yes		1. Yes	1. Yes	1. Yes				1. Yes, at home		1. Yes, at home
1. Case	1	0. C.jejuni	1. Female	0. 0-4	1	2012	0. winter	2. Rural	0. No		1. Yes	1. Yes		0. No	0. No	1. Yes	0. No									1. Yes	1. Yes	1. Yes, a few	0. No	0. No	0. No	0. No	0. No	0. No	1. Local and regional	0. No	0. No	0. No	0. No	0. No	0. No	0. No	1. Yes	0. No	0. No		1. Yes, at home	0. No	2. Yes, outside
1. Case	4	0. C.jejuni	1. Female	3. 25-44	11	2012	1. autumn	2. Rural	0. No	1. Yes	1. Yes		0. No	1. Yes	0. No	0. No	0. No	6		0. No	0. No	0. No	0. No	0. No	0. No	0. No		0. No	0. No	0. No	0. No	0. No	0. No	0. No	1. Local and regional	0. No	0. No	1. Yes	1. Yes			1. Yes	1. Yes	0. No	0. No	0. No	2. Yes, outside	2. Yes, outside	2. Yes, outside
1. Case	1	1. C.coli	1. Female	3. 25-44	1	2013	0. winter	2. Rural	0. No	1. Yes	1. Yes	0. No	0. No	1. Yes	0. No	0. No	0. No	3		0. No	0. No				2. Yes, outside	1. Yes	1. Yes	0. No	0. No	0. No	0. No	0. No	0. No	0. No	1. Local and regional	0. No	0. No	0. No	1. Yes	0. No	1. Yes	1. Yes	1. Yes	0. No	0. No	0. No	0. No	0. No	1. Yes, at home
1. Case	3	0. C.jejuni	1. Female	0. 0-4	7	2011	3. summer	2. Rural		1. Yes	1. Yes	1. Yes	1. Yes	1. Yes	1. Yes	0. No	0. No	7		1. Yes, at home		0. No	0. No	0. No		1. Yes	1. Yes	1. Yes, a few	0. No	1. Yes	0. No	0. No		0. No	1. Local and regional	0. No	1. Yes	0. No	0. No			0. No	1. Yes	0. No	0. No	0. No	1. Yes, at home	0. No	1. Yes, at home
1. Case	2	0. C.jejuni	0. Male	2. 15-24	6	2011	3. summer	2. Rural	0. No	1. Yes	1. Yes	0. No			0. No	0. No	0. No	4		2. Yes, outside	1. Yes, at home	0. No	0. No	0. No	0. No	0. No	1. Yes	1. Yes, a few	0. No	0. No	0. No	0. No	1. Yes	0. No	1. Local and regional	1. Yes	1. Yes	1. Yes	1. Yes	0. No	0. No	1. Yes		1. Yes	1. Yes, at home	1. Yes, at home		1. Yes, at home	1. Yes, at home
1. Case	1	1. C.coli	0. Male	4. 45-64	3	2011	2. spring	2. Rural	1. Yes	1. Yes	1. Yes	1. Yes	1. Yes	0. No	1. Yes	0. No	0. No			0. No	1. Yes, at home	0. No	0. No	0. No	0. No	1. Yes	1. Yes	0. No	0. No	0. No	0. No	1. Yes	0. No	1. Yes	1. Local and regional	1. Yes	1. Yes	1. Yes	1. Yes	0. No	1. Yes	1. Yes	1. Yes	0. No	0. No	0. No	1. Yes, at home	0. No	1. Yes, at home
1. Case	1	0. C.jejuni	1. Female	3. 25-44	3	2011	2. spring	1. Intermediate	1. Yes	1. Yes	1. Yes		1. Yes		0. No	1. Yes	0. No			2. Yes, outside	1. Yes, at home	0. No	0. No	0. No	3. Yes, at home and outside	0. No	0. No	0. No	0. No	0. No	0. No	1. Yes	0. No	1. Yes	2. Regional	1. Yes			1. Yes	0. No		1. Yes	1. Yes	0. No	0. No		1. Yes, at home		0. No
1. Case	2	0. C.jejuni	0. Male	4. 45-64	4	2011	2. spring	1. Intermediate	1. Yes	1. Yes	1. Yes	0. No	1. Yes	1. Yes	0. No	0. No	0. No	8			2. Yes, outside	0. No	0. No	0. No	0. No	0. No	0. No	0. No	0. No	0. No	0. No	1. Yes	0. No	0. No	2. Regional	1. Yes	0. No	0. No	1. Yes	0. No	0. No	1. Yes	1. Yes	0. No	0. No	1. Yes, at home	0. No		2. Yes, outside
1. Case	2	0. C.jejuni	0. Male	5. >=65	6	2011	3. summer	1. Intermediate		0. No	0. No	0. No	0. No	0. No	0. No					0. No	0. No	0. No	0. No	0. No	0. No	0. No	0. No	1. Yes, a few					1. Yes		2. Regional	0. No	0. No	0. No	1. Yes	0. No	0. No	0. No	1. Yes	0. No	0. No	0. No	0. No	0. No	1. Yes, at home
1. Case	2	0. C.jejuni	0. Male	5. >=65	6	2011	3. summer	1. Intermediate	0. No	1. Yes	1. Yes	0. No	0. No		0. No	0. No	1. Yes		4	0. No	1. Yes, at home	0. No	0. No	0. No	0. No	0. No	0. No	1. Yes, a few	0. No	1. Yes	0. No	0. No	0. No	0. No	2. Regional			1. Yes	1. Yes	0. No	0. No	1. Yes	1. Yes	0. No	0. No	0. No	0. No	1. Yes, at home	1. Yes, at home
1. Case	1	0. C.jejuni	1. Female	5. >=65	1	2013	0. winter	1. Intermediate	1. Yes	0. No	1. Yes					0. No	1. Yes	11	9	1. Yes, at home						0. No	0. No	0. No	0. No	0. No	0. No	0. No	0. No	0. No	2. Regional	0. No	0. No	0. No	0. No	0. No	0. No		1. Yes	0. No	0. No	0. No	0. No	0. No	1. Yes, at home
1. Case	2	0. C.jejuni	1. Female	1. 5-14	5	2012	2. spring	2. Rural	1. Yes	1. Yes		1. Yes	1. Yes	1. Yes	1. Yes	0. No	0. No	4		0. No	0. No	0. No	0. No	0. No	1. Yes, at home	1. Yes	1. Yes	1. Yes, a few					1. Yes		1. Local and regional					1. Yes			1. Yes				1. Yes, at home	2. Yes, outside	0. No
1. Case	3	0. C.jejuni	0. Male	1. 5-14	7	2011	3. summer	2. Rural	1. Yes	1. Yes	1. Yes	0. No	0. No	1. Yes	0. No	0. No	1. Yes	4	2	1. Yes, at home	1. Yes, at home	1. Yes, at home	1. Yes, at home	1. Yes, at home	0. No	1. Yes	1. Yes	2. Yes, some	0. No	0. No	0. No		1. Yes	1. Yes	1. Local and regional	1. Yes	1. Yes	0. No	0. No	0. No	0. No	0. No	1. Yes	0. No	1. Yes, at home	0. No	0. No	0. No	0. No
1. Case	4	0. C.jejuni	0. Male	0. 0-4	10	2012	1. autumn	2. Rural	1. Yes	1. Yes	1. Yes	1. Yes	1. Yes	0. No	1. Yes	0. No	1. Yes	10	2	1. Yes, at home	1. Yes, at home	1. Yes, at home	0. No	0. No	0. No	1. Yes	1. Yes	1. Yes, a few	0. No	0. No	0. No	1. Yes	0. No	1. Yes	1. Local and regional	1. Yes	0. No	1. Yes	1. Yes	0. No	0. No	1. Yes	1. Yes	0. No	0. No	1. Yes, at home	1. Yes, at home	0. No	1. Yes, at home
1. Case	4	0. C.jejuni	0. Male	2. 15-24	11	2011	1. autumn	1. Intermediate	1. Yes	1. Yes	1. Yes	1. Yes	1. Yes	1. Yes	0. No	0. No	1. Yes	9	4	1. Yes, at home	0. No	0. No	0. No	0. No	0. No	1. Yes	1. Yes	0. No	0. No	0. No	0. No	0. No	0. No	0. No	2. Regional	0. No	0. No	1. Yes	0. No	0. No	0. No	0. No	1. Yes	0. No	0. No	0. No	0. No	1. Yes, at home	2. Yes, outside
1. Case	1	0. C.jejuni	1. Female	2. 15-24	2	2011	0. winter	1. Intermediate	0. No	1. Yes	1. Yes	0. No	0. No	1. Yes	0. No	0. No	0. No	7		1. Yes, at home	2. Yes, outside	0. No	0. No	0. No		0. No	0. No	0. No	0. No	0. No	0. No	0. No	0. No	0. No	2. Regional	0. No	0. No	1. Yes	1. Yes	0. No	1. Yes	1. Yes	0. No	0. No	0. No	0. No	1. Yes, at home	1. Yes, at home	1. Yes, at home
1. Case	4	0. C.jejuni	1. Female	3. 25-44	12	2011	0. winter	1. Intermediate	0. No	1. Yes	1. Yes	0. No	0. No		0. No	0. No	0. No	7		1. Yes, at home	1. Yes, at home	0. No	0. No	0. No	1. Yes, at home	0. No	1. Yes	1. Yes, a few	0. No	0. No	0. No	0. No	0. No	0. No	2. Regional	0. No	0. No	1. Yes	1. Yes	0. No	1. Yes	1. Yes	1. Yes	0. No		1. Yes, at home	1. Yes, at home		1. Yes, at home
1. Case	4	0. C.jejuni	0. Male	2. 15-24	12	2011	0. winter	1. Intermediate	0. No	1. Yes	1. Yes	1. Yes	1. Yes	1. Yes	0. No	0. No	0. No			0. No	0. No	0. No	0. No	0. No	0. No	0. No	1. Yes	0. No	0. No	0. No	0. No	0. No	0. No	0. No	2. Regional	0. No	0. No	0. No		0. No	0. No	0. No	1. Yes	0. No	0. No	1. Yes, at home	0. No	1. Yes, at home	2. Yes, outside
1. Case	4	0. C.jejuni	0. Male	3. 25-44	10	2012	1. autumn	1. Intermediate	1. Yes	0. No	1. Yes	0. No	0. No	0. No	0. No	1. Yes	1. Yes		1	0. No	0. No	0. No	0. No	0. No	0. No	1. Yes	1. Yes	1. Yes, a few	0. No	0. No	0. No	0. No	0. No	0. No	1. Local and regional	0. No	0. No			1. Yes	1. Yes	1. Yes	1. Yes	0. No	0. No	0. No	1. Yes, at home	1. Yes, at home	2. Yes, outside
1. Case	2	0. C.jejuni	0. Male	2. 15-24	6	2012	3. summer	1. Intermediate	0. No	1. Yes	1. Yes	1. Yes	1. Yes	0. No	0. No	0. No	1. Yes	10	4		0. No	0. No	0. No	0. No		1. Yes	1. Yes	1. Yes, a few	0. No	0. No	0. No	0. No	0. No		1. Local and regional	0. No	0. No	0. No	0. No	0. No	0. No	0. No	1. Yes	0. No	0. No	1. Yes, at home	0. No	1. Yes, at home	2. Yes, outside
1. Case	1	0. C.jejuni	1. Female	1. 5-14	1	2012	0. winter	1. Intermediate	0. No	1. Yes	1. Yes	1. Yes	1. Yes	0. No	1. Yes	0. No	0. No			0. No	0. No	0. No	0. No	0. No	0. No	0. No	0. No	0. No	0. No	0. No	0. No	0. No	0. No	0. No	1. Local and regional	0. No	0. No	1. Yes	1. Yes	0. No	1. Yes	0. No	1. Yes	0. No	0. No	0. No	1. Yes, at home	0. No	3. Yes, outside and at home
1. Case	1	0. C.jejuni	1. Female	4. 45-64	3	2011	2. spring	2. Rural	1. Yes	1. Yes	1. Yes	1. Yes				1. Yes	1. Yes		5	1. Yes, at home	0. No	0. No	0. No	0. No	0. No	0. No	0. No	0. No	0. No	0. No	0. No	0. No	0. No	0. No	1. Local and regional	0. No	0. No	0. No	0. No	0. No	1. Yes		1. Yes		0. No	0. No	1. Yes, at home	0. No	0. No
1. Case	3	0. C.jejuni	1. Female	3. 25-44	7	2012	3. summer	2. Rural	1. Yes	1. Yes	1. Yes	1. Yes	1. Yes	1. Yes	0. No	0. No	0. No	11				0. No	0. No	0. No	0. No	1. Yes	0. No	0. No	0. No	0. No	0. No		1. Yes	1. Yes	1. Local and regional		0. No			0. No		1. Yes	1. Yes	0. No	1. Yes, at home	0. No	0. No		0. No
1. Case	1	0. C.jejuni	0. Male	5. >=65	2	2011	0. winter	2. Rural	1. Yes	0. No	1. Yes	0. No	1. Yes	0. No	0. No	0. No	0. No	21		0. No	0. No	0. No	0. No	0. No	1. Yes, at home	0. No	0. No	0. No	0. No	0. No	0. No	0. No		1. Yes	1. Local and regional	0. No	0. No		1. Yes	0. No	0. No	0. No	1. Yes	0. No	0. No	1. Yes, at home	0. No	0. No	1. Yes, at home
1. Case	1	0. C.jejuni	0. Male	2. 15-24	1	2011	0. winter	2. Rural	1. Yes	1. Yes	1. Yes	1. Yes	1. Yes	1. Yes	0. No	0. No	0. No	5		2. Yes, outside	2. Yes, outside	0. No	0. No	0. No	0. No	0. No	0. No	0. No	0. No	0. No	0. No	0. No	0. No	0. No	1. Local and regional	0. No	0. No	0. No	0. No	0. No	0. No	0. No	1. Yes	0. No	0. No	1. Yes, at home	0. No	0. No	3. Yes, outside and at home
1. Case	2	0. C.jejuni	1. Female	3. 25-44	6	2012	3. summer	2. Rural	1. Yes	1. Yes	1. Yes		1. Yes	1. Yes	1. Yes		1. Yes	22	1	1. Yes, at home	0. No	0. No	0. No	0. No	0. No	0. No	0. No	3. Yes, a lot	0. No	0. No	0. No	0. No	0. No	0. No	0. Local	0. No	0. No	1. Yes	1. Yes	0. No	1. Yes		1. Yes	0. No	0. No	1. Yes, at home	1. Yes, at home	0. No	1. Yes, at home
1. Case	3	0. C.jejuni	1. Female	0. 0-4	8	2011	3. summer	2. Rural	0. No	1. Yes	1. Yes	1. Yes	1. Yes	1. Yes	1. Yes	0. No	0. No			2. Yes, outside	2. Yes, outside	0. No	0. No	0. No	0. No	1. Yes	1. Yes	2. Yes, some	0. No	1. Yes	0. No	0. No	0. No	0. No	0. Local	1. Yes	1. Yes	0. No	1. Yes		0. No	1. Yes	1. Yes	0. No	2. Yes, outside	1. Yes, at home	0. No		0. No
1. Case	2	0. C.jejuni	0. Male	0. 0-4	4	2011	2. spring	2. Rural		1. Yes	1. Yes	0. No	1. Yes	0. No	1. Yes	0. No	0. No	12								1. Yes	1. Yes	0. No						1. Yes	2. Regional	1. Yes	1. Yes				0. No	1. Yes	1. Yes	0. No	0. No	0. No	1. Yes, at home	0. No	1. Yes, at home
1. Case	4	1. C.coli	1. Female	5. >=65	10	2012	1. autumn	2. Rural	1. Yes	1. Yes	1. Yes	0. No	1. Yes	0. No	0. No		0. No			0. No	0. No	0. No	0. No	0. No	0. No	1. Yes	1. Yes	1. Yes, a few	0. No	0. No	0. No	0. No	0. No	0. No	2. Regional	0. No	0. No	0. No	1. Yes	0. No	0. No	0. No	1. Yes	0. No	0. No	0. No	0. No	1. Yes, at home	0. No
1. Case	4	0. C.jejuni	0. Male	1. 5-14	11	2012	1. autumn	2. Rural	1. Yes	1. Yes	1. Yes	1. Yes	1. Yes	0. No	0. No						1. Yes, at home					1. Yes		0. No	0. No	0. No	0. No	0. No	0. No	0. No	2. Regional	0. No	0. No	1. Yes	1. Yes	0. No	0. No	1. Yes	1. Yes		0. No	0. No	1. Yes, at home	0. No	1. Yes, at home
1. Case	4	0. C.jejuni	0. Male	5. >=65	10	2011	1. autumn	2. Rural	0. No	1. Yes	1. Yes	0. No	0. No	0. No	0. No	0. No	0. No	6		0. No	0. No	0. No	0. No	0. No	0. No	1. Yes	1. Yes	0. No						1. Yes	2. Regional	1. Yes		1. Yes	1. Yes		1. Yes	1. Yes	1. Yes	0. No		0. No		0. No	1. Yes, at home
1. Case	3	0. C.jejuni	1. Female	4. 45-64	7	2011	3. summer	2. Rural	1. Yes	1. Yes	1. Yes	0. No	1. Yes	1. Yes	0. No	0. No	0. No	9		3. Yes, at home and outside	3. Yes, at home and outside				1. Yes, at home	1. Yes	1. Yes	3. Yes, a lot				1. Yes		1. Yes	2. Regional	1. Yes			1. Yes	1. Yes	1. Yes	1. Yes	1. Yes					1. Yes, at home	1. Yes, at home
1. Case	4	0. C.jejuni	1. Female	3. 25-44	11	2011	1. autumn	2. Rural	1. Yes	1. Yes	1. Yes			1. Yes			0. No			1. Yes, at home	1. Yes, at home					1. Yes	1. Yes						1. Yes	1. Yes	2. Regional			1. Yes	1. Yes				1. Yes			1. Yes, at home			2. Yes, outside
1. Case	3	0. C.jejuni	1. Female	1. 5-14	8	2011	3. summer	0. Urban	1. Yes	1. Yes	1. Yes	1. Yes	1. Yes	1. Yes	1. Yes	0. No	1. Yes	8	4.5	1. Yes, at home	1. Yes, at home				3. Yes, at home and outside	0. No	0. No	0. No	0. No	1. Yes	0. No	0. No	0. No	1. Yes	2. Regional	0. No		0. No	1. Yes		1. Yes		1. Yes	0. No	0. No	0. No	0. No	1. Yes, at home	0. No
1. Case	4	0. C.jejuni	1. Female	0. 0-4	10	2011	1. autumn	0. Urban		1. Yes	1. Yes	1. Yes				0. No	0. No	4		0. No	0. No	0. No	0. No	0. No	0. No	1. Yes	0. No	2. Yes, some	0. No	0. No	0. No	0. No	1. Yes	1. Yes	2. Regional	1. Yes	0. No	0. No	1. Yes	0. No	1. Yes	1. Yes	1. Yes	0. No	0. No	3. Yes, outside and at home			2. Yes, outside
1. Case	3	0. C.jejuni	0. Male	0. 0-4	9	2012	1. autumn	0. Urban	0. No	1. Yes	1. Yes	1. Yes	0. No	1. Yes	0. No	0. No	0. No	19		0. No	0. No	0. No	0. No	0. No		1. Yes	1. Yes	1. Yes, a few	0. No	1. Yes	0. No	0. No	1. Yes	1. Yes	2. Regional	1. Yes	1. Yes	0. No	0. No	1. Yes	1. Yes	1. Yes	1. Yes	0. No	0. No	1. Yes, at home	1. Yes, at home	1. Yes, at home	0. No
1. Case	2	0. C.jejuni	0. Male	3. 25-44	6	2011	3. summer	0. Urban	0. No	1. Yes	1. Yes	1. Yes	1. Yes	1. Yes	0. No	1. Yes	0. No			0. No	0. No	0. No	0. No	0. No	0. No	0. No	0. No	0. No	0. No	0. No	0. No	0. No	0. No	0. No	2. Regional	0. No	0. No	0. No	0. No	0. No	0. No	0. No	1. Yes	0. No	0. No	1. Yes, at home	0. No	0. No	0. No
1. Case	1	0. C.jejuni	0. Male	2. 15-24	1	2012	0. winter	0. Urban	1. Yes	1. Yes	1. Yes	1. Yes	1. Yes	1. Yes	0. No		0. No			3. Yes, at home and outside	2. Yes, outside	2. Yes, outside	0. No	0. No	0. No	0. No	1. Yes		0. No	0. No	1. Yes	0. No	1. Yes	0. No	2. Regional	0. No	0. No	1. Yes	1. Yes	0. No	1. Yes	0. No	1. Yes	0. No	2. Yes, outside	0. No	1. Yes, at home	0. No	3. Yes, outside and at home
1. Case	3	0. C.jejuni	0. Male	3. 25-44	7	2011	3. summer	0. Urban	0. No	1. Yes	1. Yes	1. Yes		1. Yes	0. No	0. No	0. No	7		0. No	1. Yes, at home	0. No	0. No	0. No	0. No	0. No	0. No	1. Yes, a few	0. No	0. No	0. No	1. Yes	0. No	1. Yes	2. Regional	1. Yes	0. No	1. Yes	1. Yes	1. Yes	1. Yes		1. Yes	0. No	0. No	0. No	1. Yes, at home	0. No	3. Yes, outside and at home
1. Case	3	0. C.jejuni	0. Male	4. 45-64	8	2011	3. summer	0. Urban	1. Yes	1. Yes	1. Yes	1. Yes	0. No	0. No	0. No	0. No	0. No	20		0. No	0. No	0. No	0. No	0. No	0. No	0. No	0. No	1. Yes, a few	0. No	0. No	0. No	0. No	0. No	0. No	2. Regional	0. No	0. No			0. No	1. Yes		1. Yes	0. No	0. No	0. No	1. Yes, at home		1. Yes, at home
1. Case	4	0. C.jejuni	1. Female	1. 5-14	12	2011	0. winter	0. Urban	1. Yes	1. Yes	1. Yes	1. Yes	1. Yes	0. No	0. No	0. No	0. No	6		0. No	0. No	0. No	0. No	0. No	1. Yes, at home	0. No	1. Yes	0. No						0. No	2. Regional												1. Yes, at home		1. Yes, at home
1. Case	3	0. C.jejuni	1. Female	0. 0-4	9	2011	1. autumn	0. Urban	0. No	0. No	1. Yes	1. Yes	0. No	0. No	0. No	0. No	0. No			0. No	0. No	0. No	0. No	0. No		0. No	0. No	0. No	0. No	0. No	0. No	0. No	0. No	0. No	2. Regional	0. No	0. No	0. No	0. No	0. No	0. No		1. Yes				1. Yes, at home		1. Yes, at home
1. Case	2	1. C.coli	0. Male	3. 25-44	5	2011	2. spring	0. Urban	1. Yes	1. Yes	1. Yes	0. No	0. No	0. No	1. Yes	0. No	0. No	14		1. Yes, at home	1. Yes, at home	0. No	0. No	0. No	0. No	0. No	0. No	0. No	0. No	0. No	0. No	0. No	0. No	0. No	2. Regional	0. No	0. No		0. No	0. No	0. No	1. Yes	1. Yes	0. No	0. No	1. Yes, at home	1. Yes, at home	3. Yes, outside and at home	1. Yes, at home
1. Case	4	0. C.jejuni	1. Female	1. 5-14	10	2011	1. autumn	0. Urban		1. Yes	1. Yes	1. Yes		1. Yes		0. No	0. No	15		0. No	0. No	0. No	0. No	0. No	0. No	1. Yes	0. No	1. Yes, a few	0. No	0. No	0. No	0. No	0. No	1. Yes	2. Regional	1. Yes	0. No	0. No	1. Yes		1. Yes	1. Yes	1. Yes	0. No	0. No	1. Yes, at home			2. Yes, outside
1. Case	3	0. C.jejuni	0. Male	0. 0-4	7	2012	3. summer	0. Urban		1. Yes	1. Yes	1. Yes	0. No	0. No	0. No	0. No	0. No	5		0. No	2. Yes, outside	0. No	0. No	0. No	0. No	0. No	0. No	0. No	0. No	0. No	0. No	0. No		0. No	2. Regional	1. Yes	1. Yes	0. No	1. Yes	1. Yes	1. Yes	1. Yes	1. Yes	0. No	0. No	1. Yes, at home	0. No		0. No
1. Case	2	0. C.jejuni	1. Female	3. 25-44	5	2012	2. spring	0. Urban	0. No	1. Yes	1. Yes		1. Yes		0. No	0. No	0. No	24		1. Yes, at home	1. Yes, at home					0. No	0. No	0. No	0. No	0. No	0. No	0. No	0. No	0. No	2. Regional		0. No			0. No		0. No	1. Yes	0. No	0. No	0. No	1. Yes, at home	0. No	1. Yes, at home
1. Case	1	0. C.jejuni	0. Male	1. 5-14	1	2012	0. winter	2. Rural	1. Yes	1. Yes	0. No	1. Yes	1. Yes	0. No	0. No	0. No	1. Yes	5	3	0. No	0. No	0. No	0. No	0. No	0. No	1. Yes	1. Yes	0. No	0. No	0. No	0. No	0. No	0. No	0. No	1. Local and regional	0. No	0. No	1. Yes	1. Yes	0. No		1. Yes	1. Yes	0. No	0. No	1. Yes, at home	0. No		0. No
1. Case	2	0. C.jejuni	1. Female	3. 25-44	5	2012	2. spring	2. Rural	1. Yes	1. Yes	1. Yes	1. Yes	1. Yes	0. No	0. No	0. No	0. No	5		0. No	0. No	0. No	0. No	0. No	0. No		1. Yes	1. Yes, a few	0. No	0. No	0. No	1. Yes	0. No	0. No	1. Local and regional	1. Yes	0. No	1. Yes	1. Yes	1. Yes	0. No	1. Yes	1. Yes	0. No	0. No	1. Yes, at home	2. Yes, outside	1. Yes, at home	2. Yes, outside
1. Case	3	0. C.jejuni	0. Male	3. 25-44	8	2011	3. summer	2. Rural	1. Yes	1. Yes	1. Yes	0. No	1. Yes	1. Yes	0. No	0. No	1. Yes	6.5	1.5	1. Yes, at home	1. Yes, at home	0. No	0. No	0. No	0. No	1. Yes		1. Yes, a few	0. No	0. No	0. No	0. No	1. Yes	1. Yes	2. Regional		0. No		1. Yes	0. No	1. Yes	0. No	1. Yes	0. No	0. No	0. No	3. Yes, outside and at home	0. No	2. Yes, outside
1. Case	2	0. C.jejuni	1. Female	3. 25-44	6	2011	3. summer	2. Rural	0. No	1. Yes	1. Yes	0. No	1. Yes	1. Yes	0. No	0. No	0. No	4		2. Yes, outside	1. Yes, at home	0. No	0. No	0. No	0. No	1. Yes	1. Yes	1. Yes, a few	0. No	0. No	0. No	1. Yes	0. No	0. No	2. Regional	1. Yes	0. No	1. Yes	1. Yes	0. No	0. No	1. Yes	1. Yes	0. No	0. No	0. No	1. Yes, at home		0. No
1. Case	3	0. C.jejuni	1. Female	3. 25-44	9	2012	1. autumn	2. Rural	0. No	1. Yes	1. Yes	0. No	1. Yes	0. No	1. Yes	0. No	0. No	8		0. No	1. Yes, at home							3. Yes, a lot	0. No	0. No	0. No	0. No	0. No	0. No	2. Regional	0. No	0. No	1. Yes	1. Yes	0. No	1. Yes	0. No	1. Yes	0. No	1. Yes, at home	3. Yes, outside and at home	2. Yes, outside	0. No	0. No
1. Case	3	0. C.jejuni	0. Male	4. 45-64	8	2011	3. summer	2. Rural	0. No	0. No	1. Yes		1. Yes		0. No	0. No	0. No	10		0. No	1. Yes, at home	0. No	0. No	0. No	0. No	1. Yes	1. Yes	1. Yes, a few	0. No	0. No	0. No	1. Yes	0. No	1. Yes	2. Regional	1. Yes	0. No	0. No	0. No	1. Yes		0. No	1. Yes	0. No	0. No		1. Yes, at home	1. Yes, at home	1. Yes, at home
1. Case	4	0. C.jejuni	0. Male	5. >=65	12	2011	0. winter	2. Rural	0. No	0. No	1. Yes		0. No	0. No	0. No	0. No	0. No	5		0. No	0. No	0. No	0. No	0. No	0. No	1. Yes	1. Yes	1. Yes, a few	0. No	0. No	0. No	0. No	0. No	1. Yes	0. Local	1. Yes	0. No	0. No		0. No		0. No	1. Yes	0. No	0. No	1. Yes, at home	0. No		1. Yes, at home
1. Case	3	0. C.jejuni	1. Female	4. 45-64	9	2011	1. autumn	2. Rural	1. Yes	1. Yes	1. Yes		1. Yes	0. No	0. No		0. No			0. No	0. No	0. No	0. No	0. No	0. No	1. Yes	1. Yes	2. Yes, some	0. No	0. No	0. No	1. Yes	0. No	0. No	0. Local	1. Yes	0. No	1. Yes	1. Yes	0. No	1. Yes	0. No	1. Yes	0. No	0. No	1. Yes, at home	0. No	0. No	1. Yes, at home
1. Case	4	1. C.coli	0. Male	1. 5-14	10	2012	1. autumn	2. Rural	1. Yes	1. Yes	1. Yes	1. Yes	1. Yes	0. No	0. No	0. No	1. Yes	9	1	0. No	1. Yes, at home	0. No	0. No	0. No	0. No	1. Yes	1. Yes	1. Yes, a few	0. No	0. No	0. No	0. No	0. No	1. Yes	0. Local	1. Yes	1. Yes	0. No	0. No		0. No	1. Yes	1. Yes	0. No	0. No	1. Yes, at home	2. Yes, outside		2. Yes, outside
1. Case	2	0. C.jejuni	1. Female	2. 15-24	4	2011	2. spring	2. Rural	1. Yes	1. Yes	1. Yes	0. No	0. No	1. Yes	0. No	0. No	1. Yes	21	1	2. Yes, outside	1. Yes, at home	0. No	0. No	0. No	1. Yes, at home										0. Local														0. No
1. Case	2	0. C.jejuni	0. Male	3. 25-44	6	2011	3. summer	2. Rural	1. Yes	1. Yes	1. Yes	1. Yes	0. No		0. No	0. No	0. No	7		1. Yes, at home	0. No	0. No	0. No	0. No	0. No	0. No	1. Yes	1. Yes, a few	0. No	0. No	0. No	1. Yes	0. No	0. No	0. Local	1. Yes	0. No	0. No	0. No	0. No	0. No	0. No	1. Yes	0. No	0. No	1. Yes, at home	1. Yes, at home	3. Yes, outside and at home	0. No
1. Case	2	0. C.jejuni	1. Female	0. 0-4	6	2011	3. summer	1. Intermediate	0. No	1. Yes	1. Yes	1. Yes		1. Yes	0. No	0. No	0. No	9		0. No	0. No	0. No	0. No	0. No		0. No	0. No	1. Yes, a few						1. Yes	2. Regional	1. Yes	1. Yes	0. No	0. No	0. No	0. No	0. No	1. Yes	0. No	0. No	0. No	0. No	0. No	1. Yes, at home
1. Case	3	1. C.coli	1. Female	0. 0-4	7	2012	3. summer	1. Intermediate		1. Yes	1. Yes			1. Yes		0. No	0. No	7				2. Yes, outside	2. Yes, outside			0. No	1. Yes	2. Yes, some						1. Yes	2. Regional	1. Yes	1. Yes						1. Yes			1. Yes, at home		2. Yes, outside	0. No
1. Case	2	0. C.jejuni	1. Female	5. >=65	5	2011	2. spring	1. Intermediate	1. Yes	1. Yes	1. Yes	1. Yes	1. Yes	0. No	0. No	0. No	0. No	8		2. Yes, outside	0. No	0. No	0. No	0. No	0. No	0. No	0. No	1. Yes, a few	0. No	0. No	0. No	1. Yes	0. No	1. Yes	2. Regional	1. Yes	0. No	1. Yes	1. Yes	1. Yes	1. Yes	1. Yes	1. Yes	0. No	0. No	1. Yes, at home	1. Yes, at home	1. Yes, at home	0. No
1. Case	3	0. C.jejuni	0. Male	3. 25-44	7	2012	3. summer	1. Intermediate	0. No	1. Yes	1. Yes	1. Yes	1. Yes	0. No	0. No	0. No	0. No	13			1. Yes, at home					1. Yes	1. Yes	1. Yes, a few	0. No	1. Yes	0. No	1. Yes	1. Yes	1. Yes	2. Regional	1. Yes	0. No	1. Yes	1. Yes	0. No	0. No	1. Yes	1. Yes	0. No	0. No	0. No	1. Yes, at home	0. No	0. No
1. Case	4	0. C.jejuni	1. Female	5. >=65	10	2011	1. autumn	1. Intermediate	1. Yes	1. Yes	1. Yes	1. Yes	0. No	0. No	0. No	0. No	0. No	23		0. No	0. No	0. No	0. No	0. No	0. No	1. Yes	1. Yes	0. No	0. No	0. No	0. No	0. No	0. No	1. Yes	2. Regional	0. No	0. No	1. Yes	1. Yes	0. No	1. Yes	1. Yes	1. Yes	0. No	0. No	1. Yes, at home	0. No	0. No	0. No
1. Case	2	0. C.jejuni	1. Female	0. 0-4	4	2012	2. spring	1. Intermediate	0. No	1. Yes	1. Yes	1. Yes			1. Yes	0. No	0. No	8		1. Yes, at home	0. No	0. No	0. No	0. No	0. No	1. Yes	1. Yes	1. Yes, a few	0. No	0. No	0. No	0. No	0. No	1. Yes	2. Regional	0. No		0. No	0. No	0. No		0. No	1. Yes	0. No	0. No	1. Yes, at home		0. No	1. Yes, at home
1. Case	2	0. C.jejuni	0. Male	2. 15-24	6	2011	3. summer	1. Intermediate	1. Yes	1. Yes	1. Yes	1. Yes	0. No	0. No	0. No	0. No	1. Yes	11	11	0. No	0. No	0. No	0. No	0. No	0. No	1. Yes	1. Yes	0. No	0. No	0. No	0. No	0. No	0. No	0. No	2. Regional	0. No	0. No	1. Yes	1. Yes	0. No	0. No	1. Yes	1. Yes	0. No	0. No	1. Yes, at home	1. Yes, at home	3. Yes, outside and at home	2. Yes, outside
1. Case	3	0. C.jejuni	0. Male	5. >=65	8	2011	3. summer	2. Rural			1. Yes					1. Yes	1. Yes		3	2. Yes, outside		2. Yes, outside	0. No	0. No	0. No	1. Yes	0. No	0. No						1. Yes	0. Local	1. Yes			1. Yes		1. Yes		1. Yes		0. No	0. No	0. No	0. No	0. No
1. Case	2	0. C.jejuni	1. Female	3. 25-44	5	2011	2. spring	2. Rural	1. Yes	1. Yes	1. Yes	0. No	1. Yes	0. No	0. No	0. No	0. No	14							1. Yes, at home	1. Yes	1. Yes	1. Yes, a few	0. No	0. No	0. No	0. No	1. Yes	0. No	0. Local	1. Yes	1. Yes	0. No	1. Yes	0. No	1. Yes	1. Yes	1. Yes	0. No	0. No	1. Yes, at home	0. No	0. No	0. No
1. Case	2	0. C.jejuni	1. Female	3. 25-44	5	2012	2. spring	2. Rural	0. No	0. No	1. Yes	0. No	0. No		0. No	0. No	0. No	6		0. No	0. No	0. No	0. No	0. No	0. No	1. Yes	1. Yes	0. No	0. No	0. No	0. No	1. Yes	0. No	0. No	0. Local	1. Yes	0. No	1. Yes	1. Yes	0. No	1. Yes	1. Yes	1. Yes	0. No	0. No	0. No	3. Yes, outside and at home	0. No	0. No
1. Case	2	0. C.jejuni	0. Male	0. 0-4	6	2011	3. summer	2. Rural	1. Yes	1. Yes	1. Yes	1. Yes		1. Yes	1. Yes	0. No	0. No	7		1. Yes, at home	1. Yes, at home	1. Yes, at home	0. No	2. Yes, outside	0. No	1. Yes	1. Yes	1. Yes, a few	0. No	0. No	0. No	0. No	0. No	1. Yes	0. Local	1. Yes	1. Yes	0. No	0. No	1. Yes	0. No	1. Yes	1. Yes	0. No	1. Yes, at home	0. No	0. No	0. No	0. No
1. Case	4	0. C.jejuni	0. Male	3. 25-44	10	2012	1. autumn	2. Rural		1. Yes	1. Yes		0. No	1. Yes	0. No		0. No				1. Yes, at home	0. No	0. No	0. No	0. No	1. Yes	1. Yes	2. Yes, some	0. No	0. No	0. No		1. Yes	0. No	0. Local		1. Yes	1. Yes			1. Yes	1. Yes	1. Yes	0. No	0. No	1. Yes, at home		1. Yes, at home	1. Yes, at home
1. Case	1	0. C.jejuni	1. Female	2. 15-24	2	2011	0. winter	1. Intermediate	1. Yes	1. Yes	1. Yes	1. Yes	0. No	1. Yes	0. No	1. Yes	0. No			1. Yes, at home	1. Yes, at home				1. Yes, at home	0. No	0. No	0. No	0. No	0. No	0. No	0. No	0. No	1. Yes	2. Regional	0. No	0. No	0. No	0. No	0. No		0. No	1. Yes	0. No	0. No	0. No	1. Yes, at home	0. No	0. No
1. Case	1	0. C.jejuni	1. Female	3. 25-44	2	2011	0. winter	2. Rural	1. Yes	1. Yes	1. Yes	1. Yes	0. No	0. No	1. Yes	0. No	0. No	7		1. Yes, at home	1. Yes, at home	0. No	0. No	0. No	2. Yes, outside	1. Yes	1. Yes	0. No	0. No	0. No	0. No	0. No	0. No	0. No	2. Regional	0. No	0. No	1. Yes	1. Yes	0. No	1. Yes	1. Yes	1. Yes	0. No	0. No	0. No	1. Yes, at home	0. No	1. Yes, at home
1. Case	1	0. C.jejuni	0. Male	3. 25-44	3	2011	2. spring	2. Rural	1. Yes	1. Yes	1. Yes	1. Yes	1. Yes	1. Yes	1. Yes	0. No	1. Yes	2	1	1. Yes, at home	0. No	0. No	0. No	0. No	0. No	0. No	0. No	0. No	0. No	0. No	0. No	0. No	0. No	0. No	2. Regional	0. No	0. No	0. No	0. No	0. No	0. No	0. No	1. Yes	0. No	0. No	0. No	0. No	0. No	2. Yes, outside
1. Case	3	0. C.jejuni	1. Female	1. 5-14	8	2012	3. summer	2. Rural	0. No	1. Yes	1. Yes	1. Yes	1. Yes		0. No	0. No	0. No	4		0. No	2. Yes, outside	0. No	0. No	0. No	0. No	1. Yes	1. Yes	3. Yes, a lot	0. No	1. Yes	0. No	1. Yes	1. Yes	1. Yes	2. Regional	1. Yes	1. Yes	0. No	1. Yes		0. No	1. Yes	1. Yes	0. No	0. No	1. Yes, at home	1. Yes, at home	0. No	1. Yes, at home
1. Case	1	0. C.jejuni	1. Female	1. 5-14	1	2011	0. winter	1. Intermediate	0. No	0. No	1. Yes	0. No	1. Yes	0. No	0. No	0. No	0. No			0. No		0. No	0. No	0. No	0. No	0. No	0. No	0. No	0. No	0. No	0. No	0. No	0. No	0. No	1. Local and regional	0. No	0. No			0. No	1. Yes	0. No	1. Yes	0. No	0. No	0. No	1. Yes, at home	0. No	1. Yes, at home
1. Case	2	0. C.jejuni	1. Female	4. 45-64	5	2011	2. spring	1. Intermediate	0. No	0. No	1. Yes	1. Yes	1. Yes	0. No	0. No	0. No	0. No	3		0. No	0. No	0. No	0. No	0. No	0. No	0. No	1. Yes	1. Yes, a few					1. Yes	1. Yes	1. Local and regional	1. Yes	0. No	1. Yes	1. Yes	0. No	1. Yes	1. Yes	1. Yes	0. No	0. No	1. Yes, at home	0. No	0. No	2. Yes, outside
1. Case	1	0. C.jejuni	0. Male	3. 25-44	2	2011	0. winter	1. Intermediate	0. No	1. Yes	1. Yes	1. Yes	1. Yes	1. Yes	0. No	0. No	0. No	7		0. No	0. No	0. No	0. No	0. No	0. No	0. No	1. Yes	0. No	0. No	0. No	0. No	0. No	0. No	0. No	1. Local and regional	0. No	0. No		0. No	0. No	0. No		1. Yes	0. No	0. No	0. No	1. Yes, at home	1. Yes, at home	1. Yes, at home
1. Case	2	0. C.jejuni	1. Female	1. 5-14	6	2012	3. summer	1. Intermediate		1. Yes	1. Yes	1. Yes	1. Yes	1. Yes	1. Yes	0. No	0. No	14									1. Yes	0. No					1. Yes		1. Local and regional	0. No	0. No	0. No	0. No	0. No	0. No		1. Yes			1. Yes, at home			1. Yes, at home
1. Case	2	0. C.jejuni	0. Male	2. 15-24	4	2013	2. spring	1. Intermediate	1. Yes	1. Yes	0. No	0. No	1. Yes	0. No	0. No	1. Yes	1. Yes		3	0. No	0. No	0. No	0. No	0. No	0. No		0. No	0. No	1. Yes	1. Yes	1. Yes	1. Yes	1. Yes	1. Yes	2. Regional	1. Yes	1. Yes	1. Yes	1. Yes	1. Yes	1. Yes	0. No	1. Yes	0. No	0. No	0. No	1. Yes, at home	0. No	1. Yes, at home
1. Case	2	0. C.jejuni	0. Male	5. >=65	5	2013	2. spring	1. Intermediate	0. No		0. No				0. No					1. Yes, at home						1. Yes	1. Yes	0. No	0. No	0. No	0. No	0. No	0. No	0. No	2. Regional	0. No	0. No	0. No	0. No	0. No	0. No	0. No	1. Yes	0. No	0. No	0. No	1. Yes, at home		0. No
1. Case	3	0. C.jejuni	1. Female	5. >=65	7	2011	3. summer	1. Intermediate		1. Yes	1. Yes	0. No	0. No	1. Yes	0. No	1. Yes	1. Yes		14							1. Yes	1. Yes	1. Yes, a few							2. Regional					1. Yes			1. Yes				1. Yes, at home	1. Yes, at home	0. No
1. Case	4	1. C.coli	1. Female	2. 15-24	10	2012	1. autumn	1. Intermediate	1. Yes		1. Yes	1. Yes	1. Yes	1. Yes	1. Yes		1. Yes		1		1. Yes, at home					0. No	0. No	1. Yes, a few	0. No	0. No	0. No	0. No	0. No	0. No	2. Regional	0. No	0. No	0. No	0. No	0. No	0. No		1. Yes						2. Yes, outside
1. Case	2	0. C.jejuni	1. Female	5. >=65	4	2013	2. spring	1. Intermediate	1. Yes	0. No	1. Yes		1. Yes	1. Yes	0. No	0. No	0. No	10		1. Yes, at home	0. No	0. No	0. No	0. No	0. No	0. No	1. Yes	0. No	0. No	0. No	0. No	0. No	0. No	0. No	2. Regional	0. No	0. No	1. Yes	1. Yes	0. No	0. No	1. Yes	1. Yes	0. No	0. No	0. No	0. No	1. Yes, at home	0. No
1. Case	1	0. C.jejuni	1. Female	1. 5-14	3	2011	2. spring	1. Intermediate	0. No	1. Yes	1. Yes	0. No	0. No	1. Yes	0. No	0. No	0. No	3			1. Yes, at home					0. No	0. No	0. No	0. No	0. No	0. No	0. No	1. Yes	1. Yes	2. Regional	1. Yes	0. No	0. No	0. No	0. No	0. No	1. Yes	1. Yes	0. No	0. No	1. Yes, at home	0. No	1. Yes, at home	1. Yes, at home
1. Case	2	0. C.jejuni	0. Male	1. 5-14	6	2011	3. summer	1. Intermediate		1. Yes	1. Yes	0. No	0. No	1. Yes	0. No	0. No	0. No	5		1. Yes, at home	1. Yes, at home	0. No	0. No	0. No	0. No	0. No	0. No	1. Yes, a few	0. No	0. No	0. No	0. No	0. No	0. No	2. Regional	0. No	0. No	1. Yes	1. Yes	0. No	0. No	1. Yes	1. Yes	0. No	0. No	0. No	1. Yes, at home	1. Yes, at home	1. Yes, at home
1. Case	3	0. C.jejuni	0. Male	3. 25-44	8	2011	3. summer	1. Intermediate	1. Yes	1. Yes	1. Yes	1. Yes	1. Yes	1. Yes		0. No	0. No	10		0. No	0. No	0. No	0. No	0. No	0. No	1. Yes	1. Yes	1. Yes, a few	0. No	0. No	0. No	1. Yes	1. Yes	1. Yes	2. Regional	1. Yes	0. No	0. No	1. Yes	0. No	1. Yes	1. Yes	1. Yes	0. No	0. No	3. Yes, outside and at home	3. Yes, outside and at home		2. Yes, outside
1. Case	4	0. C.jejuni	1. Female	4. 45-64	10	2012	1. autumn	1. Intermediate	1. Yes	1. Yes	1. Yes					1. Yes	0. No			1. Yes, at home						1. Yes	1. Yes	1. Yes, a few				1. Yes	1. Yes	1. Yes	2. Regional	1. Yes		1. Yes	1. Yes	1. Yes	1. Yes		1. Yes		0. No	0. No	0. No	1. Yes, at home	0. No
1. Case	3	0. C.jejuni	1. Female	3. 25-44	8	2011	3. summer	1. Intermediate	0. No	1. Yes	1. Yes	0. No	0. No	1. Yes	0. No	0. No	0. No	5		0. No	0. No	0. No	0. No	0. No	1. Yes, at home	0. No	1. Yes		0. No	0. No	0. No	0. No	0. No	0. No	2. Regional	0. No	0. No	0. No	1. Yes	0. No	1. Yes	0. No	1. Yes	0. No	0. No	1. Yes, at home	0. No	1. Yes, at home	0. No
1. Case	3	0. C.jejuni	1. Female	4. 45-64	7	2012	3. summer	1. Intermediate	0. No	1. Yes	1. Yes	0. No	0. No	0. No	0. No	0. No	0. No	8		1. Yes, at home	0. No	0. No	0. No	0. No	0. No		0. No	1. Yes, a few	0. No	0. No	0. No	0. No	0. No	0. No	2. Regional	0. No	0. No	0. No	0. No	0. No	0. No	1. Yes	1. Yes	0. No	0. No	1. Yes, at home	1. Yes, at home	1. Yes, at home	1. Yes, at home
1. Case	2	1. C.coli	1. Female	3. 25-44	6	2011	3. summer	1. Intermediate	0. No	1. Yes	1. Yes	0. No	0. No	0. No	0. No	1. Yes	0. No			3. Yes, at home and outside	1. Yes, at home				3. Yes, at home and outside	1. Yes	1. Yes	0. No	0. No	0. No	0. No	0. No		1. Yes	2. Regional	0. No	1. Yes	0. No	1. Yes	0. No	0. No	0. No	1. Yes	0. No	0. No	3. Yes, outside and at home	0. No	3. Yes, outside and at home	2. Yes, outside
1. Case	4	1. C.coli	1. Female	4. 45-64	10	2012	1. autumn	1. Intermediate	1. Yes	1. Yes	1. Yes	1. Yes	1. Yes	1. Yes	1. Yes		0. No			0. No	1. Yes, at home	0. No	0. No	0. No	0. No	0. No	0. No	1. Yes, a few	0. No	0. No	0. No	0. No	0. No	0. No	2. Regional	0. No	0. No	0. No	0. No	0. No	0. No		1. Yes						2. Yes, outside
1. Case	3	0. C.jejuni	1. Female	2. 15-24	7	2011	3. summer	1. Intermediate		1. Yes	1. Yes	1. Yes	1. Yes	1. Yes	0. No	0. No	0. No	2		1. Yes, at home		0. No	0. No	0. No		0. No	0. No	1. Yes, a few	0. No	0. No	0. No	0. No			2. Regional		0. No			0. No	1. Yes		1. Yes	0. No	0. No	1. Yes, at home	0. No		2. Yes, outside
1. Case	1	0. C.jejuni	1. Female	5. >=65	3	2011	2. spring	1. Intermediate	0. No	0. No	1. Yes	0. No	0. No	0. No	0. No	0. No		16		0. No	1. Yes, at home	0. No	0. No	0. No	0. No	0. No	0. No	0. No	0. No	1. Yes	0. No	1. Yes	0. No	0. No	2. Regional	1. Yes	0. No	0. No	0. No	0. No	0. No	0. No	1. Yes	0. No	0. No	1. Yes, at home	0. No	0. No	0. No
1. Case	3	0. C.jejuni	1. Female	2. 15-24	7	2012	3. summer	1. Intermediate	0. No	1. Yes	1. Yes	1. Yes	1. Yes	1. Yes	0. No	0. No	1. Yes	10	7	1. Yes, at home	1. Yes, at home	0. No	0. No	0. No	1. Yes, at home	1. Yes	1. Yes	1. Yes, a few	0. No	0. No	0. No	0. No	1. Yes	0. No	2. Regional	0. No	0. No	0. No	1. Yes	0. No	1. Yes	0. No	1. Yes	0. No	0. No	1. Yes, at home	0. No	1. Yes, at home	2. Yes, outside
1. Case	1	0. C.jejuni	0. Male	1. 5-14	1	2011	0. winter	2. Rural	1. Yes	1. Yes	1. Yes	1. Yes	1. Yes	0. No	0. No	0. No	1. Yes	6	15	2. Yes, outside	2. Yes, outside	0. No	0. No	0. No	1. Yes, at home	1. Yes	1. Yes	0. No	0. No	0. No	0. No	0. No	1. Yes	1. Yes	1. Local and regional	1. Yes	1. Yes	1. Yes	1. Yes	0. No		1. Yes	1. Yes	0. No	0. No	1. Yes, at home	0. No	1. Yes, at home	2. Yes, outside
1. Case	4	0. C.jejuni	0. Male	0. 0-4	10	2011	1. autumn	2. Rural		1. Yes	1. Yes	1. Yes		1. Yes	0. No	0. No	0. No	10		1. Yes, at home	1. Yes, at home					0. No	0. No	1. Yes, a few	0. No	0. No	0. No	0. No	0. No	1. Yes	1. Local and regional			0. No	1. Yes		1. Yes	1. Yes			0. No	0. No	0. No	0. No	1. Yes, at home
1. Case	4	0. C.jejuni	0. Male	3. 25-44	12	2011	0. winter	2. Rural	0. No	1. Yes	1. Yes	1. Yes	0. No	1. Yes	0. No	0. No	0. No	10		1. Yes, at home	1. Yes, at home	0. No	0. No	0. No	0. No	0. No	0. No	0. No	0. No	0. No	0. No	0. No	0. No	1. Yes	1. Local and regional	0. No	0. No	0. No	0. No	0. No	1. Yes	1. Yes	1. Yes	0. No	0. No	1. Yes, at home	0. No	1. Yes, at home	1. Yes, at home
1. Case	4	0. C.jejuni	1. Female	4. 45-64	12	2012	0. winter	2. Rural	1. Yes	1. Yes	1. Yes	1. Yes	1. Yes		0. No	0. No	0. No	9		2. Yes, outside	1. Yes, at home							1. Yes, a few			1. Yes	1. Yes			1. Local and regional	1. Yes		1. Yes	1. Yes			1. Yes	1. Yes				1. Yes, at home	2. Yes, outside	1. Yes, at home
1. Case	2	1. C.coli	1. Female	3. 25-44	5	2013	2. spring	2. Rural	0. No	1. Yes	1. Yes	0. No	0. No	1. Yes	0. No	0. No	0. No	2		1. Yes, at home	0. No	0. No	0. No	0. No	0. No	1. Yes	1. Yes	0. No	0. No	0. No	0. No	1. Yes	0. No	1. Yes	1. Local and regional	1. Yes	0. No	1. Yes	1. Yes	0. No	1. Yes	0. No	1. Yes	0. No		1. Yes, at home			0. No
1. Case	1	0. C.jejuni	1. Female	4. 45-64	1	2011	0. winter	2. Rural	0. No	1. Yes	1. Yes	0. No	1. Yes	0. No	0. No	0. No	0. No	6		1. Yes, at home	0. No	0. No	0. No	0. No	0. No	0. No	1. Yes	0. No	0. No	0. No	0. No	0. No	0. No	0. No	1. Local and regional	0. No	0. No	0. No	0. No	0. No	0. No	0. No	1. Yes	0. No	0. No	0. No	1. Yes, at home	0. No	0. No
1. Case	2	0. C.jejuni	1. Female	3. 25-44	6	2012	3. summer	2. Rural	0. No	1. Yes	1. Yes	1. Yes	1. Yes	1. Yes	0. No	0. No	0. No	5		2. Yes, outside	1. Yes, at home	0. No	0. No	0. No	0. No	1. Yes	1. Yes	1. Yes, a few	0. No	0. No	0. No	1. Yes	0. No	1. Yes	1. Local and regional	1. Yes	0. No	0. No	1. Yes	1. Yes	1. Yes	0. No	1. Yes	0. No	0. No	0. No	2. Yes, outside	0. No	0. No
1. Case	2	0. C.jejuni	0. Male	2. 15-24	6	2012	3. summer	0. Urban	0. No	1. Yes	1. Yes	1. Yes	0. No	1. Yes	0. No	0. No	0. No	5		2. Yes, outside	2. Yes, outside	0. No	0. No	0. No	0. No	1. Yes	0. No	0. No	0. No	0. No	0. No	0. No	0. No	0. No	2. Regional	0. No	0. No			0. No		1. Yes	1. Yes	0. No	0. No	0. No	0. No	0. No	3. Yes, outside and at home
1. Case	4	1. C.coli	0. Male	2. 15-24	12	2010	0. winter	0. Urban	1. Yes	1. Yes	1. Yes	1. Yes	0. No	1. Yes	0. No	1. Yes	1. Yes		1		2. Yes, outside				1. Yes, at home	0. No	1. Yes	0. No	0. No	0. No	0. No	0. No	0. No	0. No	2. Regional	0. No	0. No			0. No		0. No	1. Yes	0. No	0. No	0. No	1. Yes, at home	2. Yes, outside	3. Yes, outside and at home
1. Case	1	0. C.jejuni	1. Female	2. 15-24	3	2011	2. spring	0. Urban	1. Yes	1. Yes	1. Yes	0. No	1. Yes	0. No	1. Yes	0. No	0. No	5				0. No	0. No	0. No	1. Yes, at home	0. No	0. No	0. No	0. No	0. No	0. No	0. No	1. Yes	0. No	2. Regional	1. Yes	0. No	1. Yes	1. Yes	0. No	1. Yes	1. Yes	1. Yes	0. No	0. No	0. No	1. Yes, at home		0. No
1. Case	3	0. C.jejuni	0. Male	2. 15-24	8	2012	3. summer	0. Urban	1. Yes	1. Yes	1. Yes	0. No	0. No	0. No	1. Yes						1. Yes, at home	0. No	0. No	0. No	0. No		1. Yes		0. No	0. No	0. No	1. Yes	0. No	1. Yes	2. Regional	1. Yes	1. Yes	1. Yes	0. No	1. Yes		1. Yes	1. Yes	0. No	0. No	0. No	1. Yes, at home	0. No	1. Yes, at home
1. Case	1	0. C.jejuni	1. Female	2. 15-24	3	2011	2. spring	0. Urban	0. No	1. Yes	1. Yes	0. No	1. Yes	1. Yes	0. No	0. No	0. No	4		1. Yes, at home	1. Yes, at home	0. No	0. No	0. No	1. Yes, at home	0. No	1. Yes	0. No	0. No	0. No	0. No	0. No	0. No		2. Regional	0. No	0. No	0. No	0. No	0. No	1. Yes	0. No	1. Yes	0. No	0. No	0. No	1. Yes, at home	0. No	1. Yes, at home
1. Case	1	0. C.jejuni	0. Male	4. 45-64	2	2011	0. winter	0. Urban	1. Yes	1. Yes	1. Yes	1. Yes	1. Yes	0. No	0. No	0. No	0. No	9		1. Yes, at home	0. No	0. No	0. No	0. No	0. No	0. No	0. No		0. No	0. No	0. No	0. No	0. No	1. Yes	2. Regional	0. No	0. No	1. Yes	1. Yes	0. No	1. Yes	1. Yes	1. Yes	0. No	0. No	0. No	0. No	1. Yes, at home	2. Yes, outside
1. Case	2	0. C.jejuni	1. Female	1. 5-14	6	2012	3. summer	0. Urban	1. Yes	1. Yes	1. Yes	1. Yes	1. Yes	0. No	1. Yes	0. No	0. No			0. No	0. No	0. No	2. Yes, outside	2. Yes, outside	2. Yes, outside		1. Yes	1. Yes, a few	0. No	1. Yes	0. No	1. Yes	1. Yes	1. Yes	2. Regional	1. Yes	1. Yes	0. No	0. No	0. No	1. Yes	1. Yes	1. Yes	0. No	0. No	0. No		0. No	1. Yes, at home
1. Case	1	0. C.jejuni	0. Male	1. 5-14	1	2011	0. winter	1. Intermediate	1. Yes	1. Yes	1. Yes	1. Yes	1. Yes	1. Yes	1. Yes	0. No	0. No	13		0. No	1. Yes, at home	0. No	0. No	0. No	0. No	1. Yes	1. Yes	0. No	0. No	0. No	0. No	0. No	0. No	0. No	1. Local and regional	0. No	0. No	0. No	0. No	0. No	0. No	0. No	1. Yes	0. No	0. No	1. Yes, at home	0. No	0. No	0. No
1. Case	1	0. C.jejuni	0. Male	0. 0-4	3	2011	2. spring	1. Intermediate			1. Yes	0. No		0. No	0. No		0. No	23		2. Yes, outside		1. Yes, at home	0. No	1. Yes, at home		1. Yes	1. Yes	1. Yes, a few	0. No	1. Yes	0. No	0. No	1. Yes	1. Yes	1. Local and regional		1. Yes	0. No	0. No	0. No	0. No	1. Yes	1. Yes	0. No	0. No	1. Yes, at home	3. Yes, outside and at home		1. Yes, at home
1. Case	3	0. C.jejuni	1. Female	5. >=65	7	2012	3. summer	1. Intermediate	1. Yes	1. Yes	1. Yes	1. Yes	0. No	0. No	1. Yes		1. Yes	156	15	0. No	0. No	0. No	0. No	0. No	0. No	1. Yes	1. Yes	1. Yes, a few	0. No	0. No	0. No	0. No	1. Yes	1. Yes	1. Local and regional	0. No	0. No	1. Yes	1. Yes	0. No	1. Yes		1. Yes		0. No		1. Yes, at home	1. Yes, at home	3. Yes, outside and at home
1. Case	4	0. C.jejuni	0. Male	4. 45-64	11	2011	1. autumn	1. Intermediate	1. Yes	1. Yes	1. Yes	0. No	1. Yes	0. No	1. Yes	0. No	0. No	5		1. Yes, at home	0. No	0. No	0. No	0. No	0. No	1. Yes	1. Yes	1. Yes, a few	0. No	0. No	0. No	0. No	0. No	0. No	1. Local and regional	0. No	0. No	0. No	0. No	0. No	0. No	0. No	1. Yes	0. No	0. No	1. Yes, at home	0. No	1. Yes, at home	1. Yes, at home
1. Case	4	0. C.jejuni	0. Male	3. 25-44	10	2012	1. autumn	2. Rural	1. Yes	1. Yes	1. Yes	1. Yes	1. Yes	0. No	0. No	0. No	0. No	8		1. Yes, at home	1. Yes, at home	0. No	0. No	0. No	0. No	1. Yes	1. Yes	1. Yes, a few	0. No	0. No	0. No	0. No	0. No	0. No	2. Regional	1. Yes	1. Yes	0. No	1. Yes	0. No	1. Yes	1. Yes	1. Yes	0. No	0. No	1. Yes, at home	0. No	1. Yes, at home	2. Yes, outside
1. Case	4	1. C.coli	0. Male	3. 25-44	11	2012	1. autumn	2. Rural	0. No	1. Yes	1. Yes	1. Yes	1. Yes	0. No	1. Yes	0. No	1. Yes		3	1. Yes, at home	0. No	0. No	0. No	0. No	0. No	0. No	1. Yes	2. Yes, some	0. No	0. No	0. No	0. No	1. Yes	0. No	2. Regional	1. Yes	0. No	1. Yes	1. Yes	0. No	0. No	1. Yes	1. Yes	0. No	0. No	0. No	0. No	0. No	1. Yes, at home
1. Case	4	0. C.jejuni	1. Female	3. 25-44	10	2012	1. autumn	2. Rural	0. No	1. Yes	1. Yes	0. No	1. Yes	1. Yes	0. No	0. No	0. No	7		0. No	0. No	0. No	0. No	0. No	0. No	0. No	0. No	1. Yes, a few	0. No	0. No	0. No	0. No	0. No	0. No	2. Regional	0. No	0. No	1. Yes	1. Yes	0. No	1. Yes	0. No	1. Yes	0. No	0. No	1. Yes, at home	0. No	1. Yes, at home	2. Yes, outside
1. Case	4	0. C.jejuni	1. Female	4. 45-64	11	2012	1. autumn	1. Intermediate	0. No	0. No	0. No	0. No	0. No	0. No	0. No	0. No	0. No	10		1. Yes, at home	1. Yes, at home					0. No	0. No	1. Yes, a few	0. No	0. No	0. No	0. No	0. No	0. No	2. Regional	0. No	0. No	0. No	0. No	0. No	0. No		1. Yes				1. Yes, at home	1. Yes, at home	0. No
1. Case	1	0. C.jejuni	0. Male	4. 45-64	3	2013	2. spring	1. Intermediate	1. Yes	1. Yes	1. Yes	0. No	0. No	0. No	0. No	0. No	0. No	14		2. Yes, outside	0. No	0. No	0. No	0. No	2. Yes, outside	1. Yes	1. Yes	0. No	0. No	0. No	0. No	0. No	0. No	1. Yes	2. Regional	1. Yes	0. No	1. Yes	1. Yes				1. Yes	0. No	0. No			1. Yes, at home	1. Yes, at home
1. Case	4	0. C.jejuni	0. Male	0. 0-4	11	2011	1. autumn	1. Intermediate	0. No		1. Yes	1. Yes		1. Yes	0. No	0. No	0. No	4		0. No	0. No	0. No	0. No	0. No	0. No	0. No	1. Yes	0. No	0. No	0. No	0. No	0. No	1. Yes		2. Regional	0. No	1. Yes	0. No	0. No		1. Yes	0. No	1. Yes	0. No	0. No	0. No	0. No	0. No	1. Yes, at home
1. Case	1	1. C.coli	1. Female	2. 15-24	3	2011	2. spring	1. Intermediate	1. Yes	1. Yes	1. Yes	1. Yes	0. No		1. Yes	0. No	0. No	7		1. Yes, at home	2. Yes, outside	0. No	0. No	0. No	0. No	1. Yes	1. Yes	0. No	0. No	0. No	0. No	0. No	1. Yes	0. No	1. Local and regional	1. Yes	0. No	1. Yes	1. Yes	0. No	1. Yes	1. Yes	1. Yes	0. No	0. No	1. Yes, at home	1. Yes, at home	0. No	1. Yes, at home
1. Case	4	0. C.jejuni	1. Female	4. 45-64	10	2011	1. autumn	1. Intermediate	1. Yes	1. Yes	1. Yes	1. Yes				0. No	0. No	11		0. No	0. No	0. No	0. No	0. No	0. No	1. Yes	1. Yes	0. No	0. No	0. No	0. No	0. No	0. No	0. No	1. Local and regional			1. Yes	1. Yes				1. Yes			1. Yes, at home			1. Yes, at home
1. Case	4	0. C.jejuni	0. Male	1. 5-14	10	2011	1. autumn	1. Intermediate	1. Yes	1. Yes	0. No	1. Yes	1. Yes	0. No	0. No	0. No	1. Yes	10	1	0. No	3. Yes, at home and outside	0. No	0. No	0. No	1. Yes, at home	1. Yes	1. Yes	3. Yes, a lot	0. No	0. No	0. No		1. Yes	1. Yes	1. Local and regional	0. No	1. Yes	0. No	0. No		0. No	1. Yes	1. Yes	0. No	0. No	0. No	1. Yes, at home	0. No	0. No
1. Case	2	0. C.jejuni	0. Male	3. 25-44	6	2011	3. summer	1. Intermediate	1. Yes	1. Yes	1. Yes	1. Yes	0. No	0. No	1. Yes	0. No	0. No	10		0. No	1. Yes, at home	0. No	0. No	0. No	0. No	0. No	0. No	0. No	0. No	0. No	0. No	1. Yes	0. No	0. No	1. Local and regional	1. Yes	0. No	0. No	0. No	0. No	1. Yes	0. No	0. No	0. No	0. No	0. No	0. No	0. No	0. No
1. Case	3	0. C.jejuni	0. Male	4. 45-64	7	2012	3. summer	1. Intermediate	0. No	1. Yes	1. Yes	1. Yes	1. Yes	0. No	1. Yes	0. No	0. No	5		0. No	0. No	0. No	0. No	0. No	0. No	0. No	0. No	2. Yes, some	0. No	0. No	0. No	1. Yes	0. No	0. No	1. Local and regional	0. No	0. No	0. No	1. Yes	1. Yes	0. No	0. No	1. Yes	0. No	0. No	1. Yes, at home	0. No	0. No	2. Yes, outside
1. Case	4	0. C.jejuni	0. Male	4. 45-64	11	2012	1. autumn	1. Intermediate	0. No	1. Yes	1. Yes	1. Yes	0. No		0. No	0. No		3		0. No	0. No	0. No	0. No	0. No	0. No	1. Yes	0. No	0. No	0. No	0. No	0. No	0. No	0. No	0. No	1. Local and regional	0. No	0. No	0. No	0. No	0. No	0. No	0. No	1. Yes	0. No	0. No	0. No	0. No	0. No	0. No
1. Case	1	0. C.jejuni	0. Male	5. >=65	2	2012	0. winter	1. Intermediate	1. Yes	1. Yes	1. Yes	0. No	0. No	0. No	0. No					0. No	0. No	0. No	0. No	0. No	0. No	0. No	0. No	0. No	0. No	0. No	0. No	0. No	0. No	0. No	1. Local and regional	0. No	0. No	1. Yes	1. Yes	0. No	0. No	1. Yes	1. Yes	0. No	0. No	0. No	1. Yes, at home	1. Yes, at home	1. Yes, at home
1. Case	2	0. C.jejuni	0. Male	3. 25-44	4	2011	2. spring	2. Rural	1. Yes	1. Yes	1. Yes	0. No	1. Yes	1. Yes	0. No	0. No	0. No			0. No	0. No	0. No	0. No	0. No	0. No	1. Yes	1. Yes	0. No	0. No	0. No	0. No	1. Yes	1. Yes	1. Yes	1. Local and regional	0. No	0. No	1. Yes	1. Yes	0. No	1. Yes	1. Yes	1. Yes	0. No	0. No	3. Yes, outside and at home	3. Yes, outside and at home		2. Yes, outside
1. Case	1	0. C.jejuni	0. Male	2. 15-24	1	2011	0. winter	2. Rural	1. Yes	1. Yes	1. Yes	1. Yes	1. Yes	0. No	0. No	0. No	0. No	4		1. Yes, at home	1. Yes, at home	0. No	0. No	0. No	0. No	1. Yes	1. Yes	0. No	0. No	0. No	0. No	0. No	0. No	1. Yes	1. Local and regional	1. Yes	0. No	0. No	1. Yes	0. No	0. No	1. Yes	1. Yes	0. No	0. No		1. Yes, at home	0. No	3. Yes, outside and at home
1. Case	1	0. C.jejuni	0. Male	0. 0-4	2	2011	0. winter	2. Rural	1. Yes	1. Yes	1. Yes	1. Yes			1. Yes		0. No			1. Yes, at home	1. Yes, at home	1. Yes, at home				1. Yes	1. Yes		0. No	0. No	0. No	1. Yes		1. Yes	1. Local and regional	1. Yes	1. Yes	1. Yes	1. Yes	0. No		1. Yes	1. Yes	0. No	1. Yes, at home	0. No	0. No		0. No
1. Case	2	0. C.jejuni	0. Male	0. 0-4	6	2011	3. summer	2. Rural	0. No	1. Yes	1. Yes	1. Yes	0. No	0. No	0. No	0. No	0. No	5				0. No	0. No			1. Yes	1. Yes	2. Yes, some	0. No	0. No	0. No	0. No	0. No	1. Yes	2. Regional	0. No	1. Yes	0. No	1. Yes	0. No	1. Yes	0. No	1. Yes	0. No	0. No	0. No	1. Yes, at home	0. No	1. Yes, at home
1. Case	1	0. C.jejuni	0. Male	1. 5-14	2	2011	0. winter	2. Rural	0. No	1. Yes	1. Yes	1. Yes	0. No	1. Yes	0. No	0. No	0. No	3		0. No	0. No	0. No	0. No	0. No	1. Yes, at home	1. Yes	1. Yes	0. No	0. No	0. No	0. No	0. No	0. No	0. No	0. Local	0. No	0. No	0. No	0. No	0. No	0. No	1. Yes	1. Yes	0. No	0. No	0. No	1. Yes, at home	0. No	1. Yes, at home
1. Case	4	0. C.jejuni	1. Female	3. 25-44	12	2010	0. winter	2. Rural	1. Yes	1. Yes	1. Yes	1. Yes	1. Yes	1. Yes	1. Yes	0. No	0. No	8		2. Yes, outside	1. Yes, at home	0. No	0. No	0. No	0. No	1. Yes	1. Yes		0. No	0. No	0. No	0. No	0. No	0. No	2. Regional	0. No	0. No	1. Yes	1. Yes	0. No	1. Yes	1. Yes	1. Yes	0. No	0. No	0. No	0. No		0. No
1. Case	3	0. C.jejuni	0. Male	5. >=65	9	2012	1. autumn	2. Rural	0. No	1. Yes	1. Yes	0. No	0. No	0. No	0. No	0. No	0. No	3		1. Yes, at home	1. Yes, at home					1. Yes	1. Yes	1. Yes, a few				1. Yes		1. Yes	2. Regional	1. Yes	1. Yes	0. No	1. Yes	1. Yes	0. No	1. Yes	1. Yes	0. No	0. No	0. No	0. No	0. No	0. No
1. Case	2	0. C.jejuni	1. Female	5. >=65	4	2013	2. spring	2. Rural	0. No	1. Yes	1. Yes	1. Yes	0. No	0. No	0. No	0. No	1. Yes	9	8	1. Yes, at home						0. No	0. No	0. No	0. No	0. No	0. No	0. No	0. No	1. Yes	2. Regional	0. No	0. No	0. No	0. No	0. No	0. No	1. Yes			0. No	0. No	0. No	0. No	0. No
1. Case	2	0. C.jejuni	0. Male	0. 0-4	4	2011	2. spring	2. Rural	0. No		1. Yes	1. Yes		1. Yes	0. No	0. No	0. No	5		0. No		0. No	0. No	0. No		0. No	0. No	0. No	0. No	0. No	0. No	0. No	0. No	1. Yes	0. Local	1. Yes	0. No	0. No	0. No	1. Yes	1. Yes	0. No	1. Yes	0. No	0. No	0. No	1. Yes, at home	1. Yes, at home	1. Yes, at home
1. Case	2	1. C.coli	0. Male	1. 5-14	4	2012	2. spring	2. Rural	1. Yes	1. Yes	1. Yes	0. No	0. No	1. Yes	0. No	0. No	0. No	6		0. No	0. No	0. No	0. No	0. No	0. No	1. Yes	1. Yes	0. No	0. No	1. Yes	0. No	0. No			0. Local	0. No	0. No	0. No	1. Yes	1. Yes	0. No	1. Yes	1. Yes	0. No	0. No	0. No	1. Yes, at home		1. Yes, at home
1. Case	4	0. C.jejuni	0. Male	4. 45-64	12	2011	0. winter	2. Rural	1. Yes	1. Yes	1. Yes			0. No	0. No	0. No	0. No	10								0. No	1. Yes	0. No	0. No	0. No	0. No	0. No	0. No	0. No	1. Local and regional			1. Yes											1. Yes, at home
1. Case	2	0. C.jejuni	0. Male	2. 15-24	5	2011	2. spring	2. Rural	1. Yes	1. Yes	1. Yes	1. Yes	1. Yes	0. No	1. Yes	0. No	0. No	7		1. Yes, at home	1. Yes, at home					1. Yes	1. Yes	0. No	0. No	0. No	0. No	0. No	1. Yes	1. Yes	1. Local and regional		0. No		1. Yes	0. No		1. Yes	1. Yes	0. No	0. No	0. No	3. Yes, outside and at home		1. Yes, at home
1. Case	4	0. C.jejuni	0. Male	4. 45-64	12	2012	0. winter	2. Rural	1. Yes	1. Yes	1. Yes	1. Yes	1. Yes			0. No	0. No			1. Yes, at home						0. No	0. No	0. No	0. No	0. No	0. No	0. No	0. No	0. No	1. Local and regional	0. No	0. No	0. No	0. No	0. No		0. No	1. Yes	0. No	0. No	0. No	0. No	1. Yes, at home	0. No
1. Case	1	0. C.jejuni	0. Male	1. 5-14	2	2011	0. winter	2. Rural	0. No	1. Yes	1. Yes	0. No	0. No	0. No	0. No	0. No	0. No			2. Yes, outside	0. No	0. No	0. No	0. No	0. No	1. Yes	1. Yes	0. No	0. No	0. No	0. No		1. Yes	0. No	0. Local			0. No	1. Yes	0. No	1. Yes	1. Yes	1. Yes	0. No	0. No	1. Yes, at home	0. No	0. No	3. Yes, outside and at home
1. Case	2	0. C.jejuni	0. Male	4. 45-64	5	2011	2. spring	2. Rural	0. No	1. Yes	1. Yes	0. No	1. Yes	0. No	0. No	0. No	0. No	4		1. Yes, at home	2. Yes, outside	2. Yes, outside	0. No	0. No	0. No	1. Yes	1. Yes	1. Yes, a few	0. No	1. Yes	0. No	1. Yes		1. Yes	1. Local and regional	1. Yes	0. No	1. Yes	0. No	0. No	1. Yes	0. No	1. Yes		0. No	0. No	1. Yes, at home	0. No	0. No
1. Case	1	0. C.jejuni	1. Female	5. >=65	2	2013	0. winter	0. Urban	0. No	1. Yes	1. Yes	0. No	0. No		0. No		1. Yes		8	0. No	0. No	0. No	0. No	0. No	0. No	0. No	0. No	0. No	0. No	0. No	0. No	0. No	0. No	0. No	2. Regional	0. No	0. No	0. No	0. No	0. No	0. No	0. No	1. Yes	0. No	0. No	0. No	0. No	0. No	1. Yes, at home
1. Case	3	0. C.jejuni	1. Female	2. 15-24	7	2012	3. summer	0. Urban	1. Yes	1. Yes	1. Yes	0. No	0. No	0. No	0. No	0. No	0. No	10		0. No	0. No	0. No	0. No	0. No	0. No	0. No	0. No	0. No	0. No	0. No	0. No	0. No	0. No	1. Yes	2. Regional	0. No	0. No	0. No	1. Yes	0. No	1. Yes	0. No	1. Yes	0. No	0. No	0. No	1. Yes, at home		0. No
1. Case	2	0. C.jejuni	1. Female	3. 25-44	5	2012	2. spring	0. Urban	1. Yes	1. Yes	1. Yes	1. Yes	1. Yes	1. Yes	0. No	0. No	1. Yes	8	4	2. Yes, outside	0. No	0. No	0. No	0. No	0. No	0. No	0. No	0. No							2. Regional		1. Yes	1. Yes	1. Yes	0. No	1. Yes		1. Yes	0. No	0. No	0. No	1. Yes, at home	0. No	0. No
1. Case	1	0. C.jejuni	0. Male	3. 25-44	3	2011	2. spring	2. Rural	0. No	1. Yes	1. Yes	1. Yes	0. No	0. No	0. No	0. No	0. No	5			1. Yes, at home					1. Yes	1. Yes	0. No	0. No	0. No	0. No	0. No	1. Yes		0. Local		0. No	1. Yes	1. Yes	0. No	1. Yes		1. Yes		0. No	0. No	1. Yes, at home		1. Yes, at home
1. Case	2	0. C.jejuni	0. Male	1. 5-14	5	2013	2. spring	2. Rural	1. Yes	1. Yes	1. Yes	1. Yes	1. Yes	0. No	1. Yes	0. No	0. No	6		1. Yes, at home	0. No	0. No	0. No	0. No	0. No	0. No	1. Yes	0. No	0. No	1. Yes	0. No	0. No	1. Yes	1. Yes	0. Local		0. No	1. Yes	1. Yes	0. No		1. Yes	1. Yes	0. No	0. No	1. Yes, at home	0. No	1. Yes, at home	0. No
1. Case	4	0. C.jejuni	0. Male	0. 0-4	10	2012	1. autumn	2. Rural	0. No		1. Yes	0. No		1. Yes	0. No		0. No			0. No	1. Yes, at home	0. No	0. No	0. No	0. No										0. Local														1. Yes, at home
1. Case	4	0. C.jejuni	1. Female	4. 45-64	10	2011	1. autumn	2. Rural		1. Yes	1. Yes	1. Yes	0. No	0. No	0. No	0. No	0. No	14		0. No	0. No	0. No	0. No	0. No	0. No	1. Yes	1. Yes	3. Yes, a lot	0. No	1. Yes	0. No	0. No	0. No	1. Yes	2. Regional	1. Yes	0. No	0. No	1. Yes	0. No	0. No	1. Yes	1. Yes	0. No	0. No	0. No	1. Yes, at home	0. No	1. Yes, at home
1. Case	1	0. C.jejuni	1. Female	0. 0-4	1	2011	0. winter	2. Rural		1. Yes	1. Yes	0. No		1. Yes	0. No	0. No	0. No	4		1. Yes, at home	0. No	0. No	0. No	0. No	0. No	0. No	1. Yes	0. No	0. No	0. No	0. No	0. No	0. No	1. Yes	2. Regional	1. Yes		0. No	0. No	0. No	1. Yes	0. No	1. Yes	0. No	0. No	0. No	1. Yes, at home	0. No	0. No
1. Case	1	0. C.jejuni	1. Female	0. 0-4	1	2011	0. winter	1. Intermediate	0. No		1. Yes	1. Yes	0. No	1. Yes	0. No	0. No	0. No	3		2. Yes, outside	2. Yes, outside	2. Yes, outside	0. No	0. No	0. No	1. Yes	1. Yes	0. No	0. No	0. No	1. Yes	0. No	0. No	1. Yes	2. Regional							1. Yes	1. Yes	0. No	2. Yes, outside	1. Yes, at home	1. Yes, at home		0. No
1. Case	1	0. C.jejuni	0. Male	1. 5-14	3	2011	2. spring	1. Intermediate	0. No	1. Yes	1. Yes	0. No	1. Yes	0. No	0. No	0. No	0. No	5		1. Yes, at home		0. No	0. No	0. No	0. No	0. No	0. No	0. No	0. No	0. No	0. No	1. Yes	0. No	1. Yes	2. Regional	1. Yes	0. No	0. No	1. Yes	0. No		1. Yes	1. Yes	0. No	0. No		1. Yes, at home	0. No	1. Yes, at home
1. Case	3	0. C.jejuni	1. Female	2. 15-24	7	2011	3. summer	2. Rural	1. Yes	1. Yes	1. Yes	0. No	1. Yes	1. Yes	0. No	0. No	0. No	8		1. Yes, at home	0. No	0. No	0. No	0. No	0. No	1. Yes	1. Yes	2. Yes, some	0. No	0. No	0. No	0. No	0. No	0. No	1. Local and regional	0. No	0. No	0. No	1. Yes	0. No	1. Yes	1. Yes	1. Yes	0. No		1. Yes, at home	1. Yes, at home		2. Yes, outside
1. Case	2	0. C.jejuni	1. Female	3. 25-44	6	2011	3. summer	2. Rural	1. Yes	1. Yes	1. Yes	0. No	1. Yes	0. No	0. No		0. No			1. Yes, at home	1. Yes, at home	0. No	0. No	0. No	0. No	1. Yes	1. Yes	1. Yes, a few	0. No	0. No	0. No	0. No	0. No	1. Yes	2. Regional	0. No	0. No	0. No	1. Yes	1. Yes	1. Yes	1. Yes	1. Yes	0. No	0. No	3. Yes, outside and at home		3. Yes, outside and at home	3. Yes, outside and at home
1. Case	1	1. C.coli	1. Female	2. 15-24	1	2013	0. winter	2. Rural	0. No	1. Yes	1. Yes	1. Yes	1. Yes	1. Yes	1. Yes	0. No	0. No	14		0. No	2. Yes, outside	0. No	0. No	0. No	0. No	0. No	0. No	0. No	0. No	0. No	0. No	0. No	0. No	0. No	2. Regional	0. No	0. No	1. Yes	1. Yes	1. Yes	1. Yes		1. Yes	0. No	0. No	3. Yes, outside and at home	1. Yes, at home	0. No	3. Yes, outside and at home
0. Control	4	2. Control	0. Male	3. 25-44	12	2012	0. winter	0. Urban	0. No	0. No	0. No	0. No	0. No	0. No	0. No	0. No	0. No			0. No	0. No	0. No	0. No	0. No	0. No	0. No	0. No	0. No	0. No	0. No	0. No	0. No	0. No	1. Yes	1. Local and regional	0. No	0. No	1. Yes	1. Yes	0. No	1. Yes	1. Yes	1. Yes	0. No	0. No	3. Yes, outside and at home	0. No	1. Yes, at home	0. No
0. Control	3	2. Control	1. Female	3. 25-44	7	2012	3. summer	0. Urban	0. No	0. No	0. No	0. No	0. No	0. No	0. No	0. No	0. No			1. Yes, at home	1. Yes, at home	0. No	0. No	0. No	0. No	1. Yes	0. No	1. Yes, a few	0. No	1. Yes	1. Yes	1. Yes	0. No	0. No	1. Local and regional	0. No	0. No	0. No	1. Yes	0. No	1. Yes	1. Yes	1. Yes	0. No	0. No	1. Yes, at home	0. No	0. No	0. No
0. Control	2	2. Control	0. Male	4. 45-64	6	2012	3. summer	0. Urban	0. No	0. No	0. No	0. No	0. No	0. No	0. No	0. No	0. No			0. No	1. Yes, at home	0. No	0. No	0. No	0. No	0. No	1. Yes	1. Yes, a few	0. No	0. No	0. No	1. Yes	1. Yes	1. Yes	1. Local and regional	0. No	0. No	1. Yes	1. Yes	0. No	1. Yes	1. Yes	1. Yes	0. No	0. No	1. Yes, at home	0. No	1. Yes, at home	0. No
0. Control	1	2. Control	0. Male	4. 45-64	2	2013	0. winter	0. Urban	0. No	0. No	0. No	0. No	0. No	0. No	0. No	0. No	0. No			1. Yes, at home	1. Yes, at home	0. No	0. No	0. No	0. No	1. Yes	1. Yes	0. No	0. No	0. No	0. No	0. No	0. No	1. Yes	1. Local and regional	0. No	0. No	1. Yes	1. Yes	0. No	1. Yes	1. Yes	1. Yes	0. No	0. No	1. Yes, at home	1. Yes, at home	1. Yes, at home	0. No
0. Control	3	2. Control	0. Male	3. 25-44	7	2012	3. summer	0. Urban	0. No	0. No	0. No	0. No	0. No	0. No	0. No	0. No	0. No			1. Yes, at home	0. No	0. No	0. No	0. No	0. No	0. No	1. Yes	0. No	0. No	0. No	0. No	0. No	0. No	0. No	1. Local and regional	1. Yes	0. No	1. Yes	1. Yes	0. No	1. Yes	1. Yes	0. No	0. No	0. No	0. No	0. No	0. No	2. Yes, outside
0. Control	4	2. Control	1. Female	3. 25-44	10	2012	1. autumn	0. Urban	0. No	0. No	0. No	0. No	0. No	0. No	0. No	0. No	0. No			0. No	0. No	0. No	0. No	0. No	0. No	0. No	0. No	1. Yes, a few	0. No	0. No	0. No	0. No	0. No	1. Yes	1. Local and regional	0. No	0. No	1. Yes	1. Yes	0. No	1. Yes	1. Yes	1. Yes		0. No	0. No	0. No	1. Yes, at home	0. No
0. Control	4	2. Control	1. Female	1. 5-14	10	2012	1. autumn	0. Urban	0. No	0. No	0. No	0. No	0. No	0. No	0. No	0. No	0. No			0. No	0. No	0. No	0. No	0. No	0. No	0. No	0. No	1. Yes, a few	0. No	0. No	0. No	0. No	0. No	0. No	1. Local and regional		0. No	0. No	1. Yes	0. No	1. Yes	1. Yes	1. Yes	0. No	0. No	3. Yes, outside and at home		0. No	1. Yes, at home
0. Control	4	2. Control	0. Male	3. 25-44	12	2012	0. winter	0. Urban	0. No	0. No	0. No	0. No	0. No	0. No	0. No	0. No	0. No			0. No	0. No	0. No	0. No	0. No	0. No	0. No	0. No	1. Yes, a few	0. No	0. No	0. No	0. No	0. No	0. No	1. Local and regional	0. No	0. No	1. Yes	1. Yes	0. No	1. Yes	0. No	1. Yes	0. No	0. No	1. Yes, at home	0. No	0. No	1. Yes, at home
0. Control	4	2. Control	0. Male	5. >=65	10	2012	1. autumn	0. Urban	0. No	0. No	0. No	0. No	0. No	0. No	0. No	0. No	0. No			2. Yes, outside	0. No	0. No	0. No	0. No	0. No	0. No	0. No	1. Yes, a few	0. No	0. No	0. No	1. Yes	0. No	1. Yes	1. Local and regional	1. Yes	0. No	1. Yes	1. Yes	0. No	1. Yes	1. Yes	1. Yes	0. No	0. No	0. No	1. Yes, at home	0. No	1. Yes, at home
0. Control	2	2. Control	0. Male	4. 45-64	5	2013	2. spring	0. Urban	0. No	0. No	0. No	0. No	0. No	0. No	0. No	0. No	0. No			0. No	1. Yes, at home	0. No	0. No	0. No	0. No	0. No	0. No	1. Yes, a few	0. No	0. No	0. No	1. Yes	0. No	1. Yes	1. Local and regional	0. No	0. No	1. Yes	1. Yes	0. No	1. Yes	1. Yes	1. Yes	0. No	0. No	0. No	3. Yes, outside and at home	1. Yes, at home	1. Yes, at home
0. Control	4	2. Control	1. Female	2. 15-24	11	2012	1. autumn	0. Urban	0. No	0. No	0. No	0. No	0. No	0. No	0. No	0. No	0. No			0. No	0. No	0. No	0. No	0. No	0. No	0. No	0. No	1. Yes, a few	0. No	0. No	0. No	0. No	0. No	0. No	1. Local and regional	0. No	0. No	1. Yes	1. Yes	0. No	1. Yes	1. Yes	1. Yes	0. No	0. No	1. Yes, at home	1. Yes, at home	1. Yes, at home	1. Yes, at home
0. Control	2	2. Control	0. Male	4. 45-64	5	2012	2. spring	0. Urban	0. No	0. No	0. No	0. No	0. No	0. No	0. No	0. No	0. No			0. No	2. Yes, outside	0. No	0. No	0. No	0. No	0. No	0. No	0. No	0. No	0. No	0. No	1. Yes	1. Yes	0. No	1. Local and regional	0. No	0. No	1. Yes	1. Yes	0. No	1. Yes	0. No	1. Yes	0. No	0. No	1. Yes, at home	1. Yes, at home	1. Yes, at home	1. Yes, at home
0. Control	4	2. Control	0. Male	3. 25-44	12	2012	0. winter	0. Urban	0. No	0. No	0. No	0. No	0. No	0. No	0. No	0. No	0. No			0. No	1. Yes, at home	0. No	0. No	0. No	0. No	0. No	0. No	0. No	0. No	0. No	0. No	0. No	1. Yes	0. No	1. Local and regional	0. No	0. No	1. Yes	1. Yes	0. No	1. Yes	0. No	1. Yes	0. No	0. No	1. Yes, at home	1. Yes, at home	0. No	1. Yes, at home
0. Control	1	2. Control	0. Male	3. 25-44	2	2013	0. winter	0. Urban	0. No	0. No	0. No	0. No	0. No	0. No	0. No	0. No	0. No			0. No	0. No	0. No	0. No	0. No	0. No	0. No	0. No	0. No	0. No	1. Yes	1. Yes	0. No	0. No	0. No	1. Local and regional	0. No	0. No	1. Yes	0. No	0. No	0. No	1. Yes	1. Yes	0. No	0. No	1. Yes, at home	0. No	1. Yes, at home	1. Yes, at home
0. Control	1	2. Control	0. Male	4. 45-64	3	2013	2. spring	0. Urban	0. No	0. No	0. No	0. No	0. No	0. No	0. No	0. No	0. No			0. No	0. No	0. No	0. No	0. No	0. No	0. No		0. No	0. No	0. No	0. No	0. No	0. No	0. No	1. Local and regional	0. No	0. No	1. Yes	1. Yes	0. No	1. Yes	1. Yes	1. Yes	0. No	0. No	1. Yes, at home	1. Yes, at home	0. No	0. No
0. Control	1	2. Control	0. Male	4. 45-64	2	2013	0. winter	0. Urban	0. No	0. No	0. No	0. No	0. No	0. No	0. No	0. No	0. No			0. No	1. Yes, at home	0. No	0. No	0. No	0. No	0. No	1. Yes	1. Yes, a few	0. No	0. No	0. No	0. No	1. Yes	1. Yes	1. Local and regional	0. No	0. No	0. No	1. Yes	1. Yes	1. Yes	1. Yes	1. Yes	0. No	0. No	0. No	1. Yes, at home	1. Yes, at home	0. No
0. Control	2	2. Control	0. Male	4. 45-64	6	2012	3. summer	0. Urban	0. No	0. No	0. No	0. No	0. No	0. No	0. No	0. No	0. No			0. No	0. No	0. No	0. No	0. No	0. No	0. No	0. No	1. Yes, a few	0. No	1. Yes	0. No	1. Yes	1. Yes	1. Yes	1. Local and regional	0. No	0. No	1. Yes	1. Yes	0. No	1. Yes	1. Yes	0. No	0. No	0. No	1. Yes, at home	0. No	1. Yes, at home	1. Yes, at home
0. Control	3	2. Control	0. Male	4. 45-64	7	2012	3. summer	0. Urban	0. No	0. No	0. No	0. No	0. No	0. No	0. No	0. No	0. No			3. Yes, at home and outside	0. No	0. No	0. No	0. No	0. No	0. No	0. No	1. Yes, a few	0. No	0. No	0. No	0. No	0. No	0. No	1. Local and regional	0. No	0. No	0. No	0. No	0. No	1. Yes	1. Yes	1. Yes	0. No	0. No	0. No	0. No	1. Yes, at home	1. Yes, at home
0. Control	2	2. Control	0. Male	4. 45-64	5	2013	2. spring	0. Urban	0. No	0. No	0. No	0. No	0. No	0. No	0. No	0. No	0. No			0. No	0. No	0. No	0. No	0. No	0. No	0. No	0. No	1. Yes, a few	0. No	0. No	0. No	1. Yes	0. No	0. No	1. Local and regional	1. Yes	0. No	1. Yes	1. Yes	0. No	1. Yes	0. No	1. Yes	0. No	0. No	0. No	1. Yes, at home	1. Yes, at home	0. No
0. Control	2	2. Control	0. Male	4. 45-64	5	2013	2. spring	0. Urban	0. No	0. No	0. No	0. No	0. No	0. No	0. No	0. No	0. No			2. Yes, outside	2. Yes, outside	0. No	0. No	0. No	0. No	0. No	0. No	1. Yes, a few	0. No	0. No	0. No	1. Yes	1. Yes	1. Yes	1. Local and regional	0. No	0. No	1. Yes	1. Yes	0. No	1. Yes	1. Yes	1. Yes	0. No	0. No	1. Yes, at home	0. No	0. No	0. No
0. Control	1	2. Control	1. Female	3. 25-44	1	2013	0. winter	0. Urban	0. No	0. No	0. No	0. No	0. No	0. No	0. No	0. No	0. No			0. No	0. No	0. No	0. No	0. No	0. No	0. No	0. No	0. No	0. No	0. No	0. No	0. No	0. No	0. No	1. Local and regional	0. No	0. No	1. Yes	1. Yes	0. No	1. Yes	1. Yes	1. Yes	0. No	0. No	1. Yes, at home	0. No	0. No	0. No
0. Control	4	2. Control	0. Male	5. >=65	10	2012	1. autumn	0. Urban	0. No	0. No	0. No	0. No	0. No	0. No	0. No	0. No	0. No			2. Yes, outside	0. No	0. No	0. No	0. No	0. No	0. No	0. No	1. Yes, a few	0. No	0. No	0. No	1. Yes	0. No	0. No	1. Local and regional	1. Yes	0. No	0. No	0. No	0. No	1. Yes	0. No	1. Yes	0. No	0. No	1. Yes, at home	1. Yes, at home	1. Yes, at home	1. Yes, at home
0. Control	1	2. Control	1. Female	3. 25-44	3	2013	2. spring	0. Urban	0. No	0. No	0. No	0. No	0. No	0. No	0. No	0. No	0. No			0. No	0. No	0. No	0. No	0. No	0. No		0. No	0. No	0. No	0. No	0. No	0. No	0. No	0. No	1. Local and regional	0. No	0. No	0. No	1. Yes	0. No	1. Yes	0. No	1. Yes	0. No	0. No	0. No	1. Yes, at home	0. No	0. No
0. Control	4	2. Control	1. Female	1. 5-14	10	2012	1. autumn	0. Urban	0. No	0. No	0. No	0. No	0. No	0. No	0. No	0. No	0. No			0. No	0. No	0. No	0. No	0. No	0. No	1. Yes	1. Yes	2. Yes, some	0. No	0. No	0. No	0. No	1. Yes	1. Yes	1. Local and regional	0. No	0. No	1. Yes	0. No	0. No	1. Yes	1. Yes	1. Yes	0. No	0. No	0. No	1. Yes, at home	1. Yes, at home	1. Yes, at home
0. Control	2	2. Control	0. Male	5. >=65	6	2012	3. summer	0. Urban	0. No	0. No	0. No	0. No	0. No	0. No	0. No	0. No	0. No			2. Yes, outside	1. Yes, at home	0. No	0. No	0. No		0. No	0. No	1. Yes, a few	0. No	0. No	0. No	1. Yes	0. No	0. No	1. Local and regional	0. No	0. No	0. No	1. Yes	0. No	1. Yes	0. No	1. Yes	0. No	0. No	0. No	1. Yes, at home	1. Yes, at home	0. No
0. Control	4	2. Control	1. Female	0. 0-4	12	2012	0. winter	0. Urban	0. No	0. No	0. No	0. No	0. No	0. No	0. No	0. No	0. No			0. No	1. Yes, at home	0. No	0. No	0. No	0. No	0. No	1. Yes	1. Yes, a few	0. No	0. No	0. No	0. No	0. No	0. No	1. Local and regional	0. No	0. No	0. No	0. No	0. No	0. No	0. No	1. Yes	0. No	0. No	0. No	1. Yes, at home	0. No	0. No
0. Control	1	2. Control	0. Male	3. 25-44	3	2013	2. spring	0. Urban	0. No	0. No	0. No	0. No	0. No	0. No	0. No	0. No	0. No			1. Yes, at home	0. No	0. No	0. No	0. No	0. No	0. No	0. No	0. No	0. No	0. No	0. No	0. No	0. No	0. No	1. Local and regional	0. No	0. No	1. Yes	1. Yes	0. No	1. Yes	1. Yes	1. Yes	0. No	0. No	1. Yes, at home	1. Yes, at home	1. Yes, at home	1. Yes, at home
0. Control	4	2. Control	1. Female	3. 25-44	12	2012	0. winter	0. Urban	0. No	0. No	0. No	0. No	0. No	0. No	0. No	0. No	0. No			0. No	0. No	0. No	0. No	0. No	0. No	0. No	0. No	1. Yes, a few	0. No	0. No	0. No	0. No	0. No	0. No	1. Local and regional	0. No	0. No	1. Yes	1. Yes	0. No	1. Yes	1. Yes	1. Yes	0. No	0. No	0. No	0. No	0. No	0. No
0. Control	3	2. Control	1. Female	4. 45-64	7	2012	3. summer	0. Urban	0. No	0. No	0. No	0. No	0. No	0. No	0. No	0. No	0. No			1. Yes, at home	2. Yes, outside	0. No	0. No	0. No	2. Yes, outside	0. No	0. No	0. No	0. No	1. Yes	0. No	1. Yes	1. Yes	1. Yes	1. Local and regional	0. No	0. No	1. Yes	1. Yes	1. Yes	1. Yes	1. Yes	1. Yes	0. No	0. No	1. Yes, at home	0. No	1. Yes, at home	1. Yes, at home
0. Control	2	2. Control	1. Female	0. 0-4	4	2013	2. spring	0. Urban	0. No	0. No	0. No	0. No	0. No	0. No	0. No	0. No	0. No			0. No	0. No	0. No	0. No	0. No	0. No	0. No	0. No	1. Yes, a few	0. No	1. Yes	0. No	0. No	1. Yes	1. Yes	1. Local and regional	1. Yes	1. Yes	0. No	1. Yes	1. Yes	1. Yes	1. Yes	1. Yes		0. No	0. No	3. Yes, outside and at home	3. Yes, outside and at home	0. No
0. Control	2	2. Control	1. Female	3. 25-44	5	2013	2. spring	0. Urban	0. No	0. No	0. No	0. No	0. No	0. No	0. No	0. No	0. No			0. No	0. No	0. No	0. No	0. No	0. No	0. No	1. Yes	0. No	0. No	0. No	0. No	0. No	0. No	0. No	1. Local and regional	0. No	0. No	0. No	1. Yes	0. No	1. Yes	0. No	1. Yes	0. No	0. No	0. No	1. Yes, at home	0. No	1. Yes, at home
0. Control	1	2. Control	0. Male	3. 25-44	3	2013	2. spring	0. Urban	0. No	0. No	0. No	0. No	0. No	0. No	0. No	0. No	0. No			2. Yes, outside	1. Yes, at home	2. Yes, outside				1. Yes	1. Yes	1. Yes, a few	0. No	1. Yes	1. Yes	1. Yes	1. Yes	1. Yes	1. Local and regional	0. No	0. No	1. Yes	1. Yes	0. No	1. Yes	1. Yes	1. Yes	0. No	2. Yes, outside	1. Yes, at home	0. No	3. Yes, outside and at home	1. Yes, at home
0. Control	2	2. Control	1. Female	1. 5-14	4	2013	2. spring	0. Urban	0. No	0. No	0. No	0. No	0. No	0. No	0. No	0. No	0. No					0. No	0. No	0. No	0. No	0. No	1. Yes	0. No	0. No	0. No	0. No	0. No	0. No	0. No	1. Local and regional	0. No	0. No	0. No	1. Yes	0. No	0. No	1. Yes	1. Yes	0. No	0. No	1. Yes, at home	0. No	1. Yes, at home	1. Yes, at home
0. Control	1	2. Control	0. Male	3. 25-44	3	2013	2. spring	0. Urban	0. No	0. No	0. No	0. No	0. No	0. No	0. No	0. No	0. No			2. Yes, outside	0. No	0. No	0. No	0. No	0. No	0. No	1. Yes	1. Yes, a few	0. No	0. No	0. No	1. Yes	0. No	0. No	1. Local and regional	1. Yes	0. No	1. Yes	1. Yes	0. No	1. Yes	1. Yes	1. Yes	0. No	0. No	1. Yes, at home	1. Yes, at home	1. Yes, at home	2. Yes, outside
0. Control	1	2. Control	0. Male	4. 45-64	2	2013	0. winter	0. Urban	0. No	0. No	0. No	0. No	0. No	0. No	0. No	0. No	0. No			2. Yes, outside	1. Yes, at home	0. No	0. No	0. No	0. No	0. No	1. Yes	0. No	0. No	0. No	0. No	0. No	0. No	1. Yes	1. Local and regional	0. No	0. No	0. No	1. Yes	0. No	1. Yes	0. No	1. Yes	0. No	0. No	1. Yes, at home	0. No	1. Yes, at home	1. Yes, at home
0. Control	2	2. Control	1. Female	4. 45-64	4	2013	2. spring	0. Urban	0. No	0. No	0. No	0. No	0. No	0. No	0. No	0. No	0. No			1. Yes, at home	2. Yes, outside	0. No	0. No	0. No	0. No	1. Yes	1. Yes	0. No	0. No	0. No	0. No	1. Yes	0. No	1. Yes	1. Local and regional	0. No	0. No	1. Yes	1. Yes	0. No	1. Yes	1. Yes	1. Yes	0. No	0. No	0. No	1. Yes, at home	1. Yes, at home	0. No
0. Control	1	2. Control	0. Male	4. 45-64	2	2013	0. winter	0. Urban	0. No	0. No	0. No	0. No	0. No	0. No	0. No	0. No	0. No			1. Yes, at home	0. No	0. No	0. No	0. No	0. No	0. No	0. No	1. Yes, a few	0. No	0. No	0. No	0. No	0. No	1. Yes	1. Local and regional	0. No	0. No	0. No	1. Yes	0. No	1. Yes	1. Yes	0. No	0. No	0. No	1. Yes, at home	1. Yes, at home		0. No
0. Control	2	2. Control	1. Female	4. 45-64	4	2013	2. spring	0. Urban	0. No	0. No	0. No	0. No	0. No	0. No	0. No	0. No	0. No			0. No	1. Yes, at home	0. No	0. No	0. No	0. No	0. No	0. No	0. No	0. No	0. No	1. Yes	0. No	0. No	0. No	1. Local and regional	0. No	0. No	1. Yes	1. Yes	1. Yes	1. Yes	1. Yes	1. Yes	0. No	0. No	1. Yes, at home	0. No	1. Yes, at home	1. Yes, at home
0. Control	4	2. Control	1. Female	3. 25-44	10	2012	1. autumn	0. Urban	0. No	0. No	0. No	0. No	0. No	0. No	0. No	0. No	0. No			0. No	1. Yes, at home	0. No	0. No	0. No	0. No	1. Yes	0. No	1. Yes, a few	0. No	0. No	0. No	0. No	1. Yes	1. Yes	1. Local and regional	1. Yes	0. No	0. No	1. Yes	0. No	1. Yes	1. Yes	1. Yes	0. No	0. No	1. Yes, at home	1. Yes, at home	0. No	0. No
0. Control	1	2. Control	0. Male	3. 25-44	2	2013	0. winter	0. Urban	0. No	0. No	0. No	0. No	0. No	0. No	0. No	0. No	0. No			2. Yes, outside	0. No	0. No	0. No	0. No	0. No	1. Yes	1. Yes	0. No	0. No	0. No	0. No	0. No	0. No	0. No	1. Local and regional	0. No	0. No	1. Yes	1. Yes	0. No	1. Yes	1. Yes	1. Yes	0. No	0. No	0. No	1. Yes, at home	1. Yes, at home	0. No
0. Control	4	2. Control	0. Male	1. 5-14	10	2012	1. autumn	0. Urban	0. No	0. No	0. No	0. No	0. No	0. No	0. No	0. No	0. No			0. No	0. No	0. No	0. No	0. No	0. No		0. No	1. Yes, a few	0. No	0. No	0. No	0. No	1. Yes	1. Yes	1. Local and regional	1. Yes	0. No	0. No	1. Yes	0. No	1. Yes	1. Yes	1. Yes	0. No	0. No	1. Yes, at home	0. No	0. No	0. No
0. Control	1	2. Control	0. Male	1. 5-14	3	2013	2. spring	0. Urban	0. No	0. No	0. No	0. No	0. No	0. No	0. No	0. No	0. No			0. No	0. No	0. No	0. No	0. No	0. No	0. No	0. No	0. No	0. No	1. Yes	0. No	0. No	0. No	0. No	1. Local and regional	0. No	0. No	0. No	1. Yes	0. No	1. Yes	0. No	1. Yes	0. No	0. No	1. Yes, at home	0. No	0. No	2. Yes, outside
0. Control	4	2. Control	0. Male	4. 45-64	12	2012	0. winter	0. Urban	0. No	0. No	0. No	0. No	0. No	0. No	0. No	0. No	0. No			0. No	3. Yes, at home and outside	0. No	0. No	0. No	0. No	0. No	0. No	1. Yes, a few	0. No	0. No	0. No	0. No	0. No	0. No	1. Local and regional	1. Yes	0. No	0. No	0. No	1. Yes	1. Yes	1. Yes	0. No	0. No	0. No	0. No	1. Yes, at home	0. No	1. Yes, at home
0. Control	1	2. Control	1. Female	3. 25-44	3	2013	2. spring	0. Urban	0. No	0. No	0. No	0. No	0. No	0. No	0. No	0. No	0. No			1. Yes, at home	1. Yes, at home	0. No	0. No	0. No	0. No	1. Yes	0. No	0. No	0. No	0. No	0. No	1. Yes	0. No	0. No	1. Local and regional	1. Yes	0. No	1. Yes	1. Yes	0. No	1. Yes	1. Yes	1. Yes	0. No	0. No	1. Yes, at home	0. No	0. No	0. No
0. Control	4	2. Control	0. Male	4. 45-64	10	2012	1. autumn	0. Urban	0. No	0. No	0. No	0. No	0. No	0. No	0. No	0. No	0. No			0. No	0. No	0. No	0. No	0. No	0. No	0. No	0. No	1. Yes, a few	0. No	0. No	0. No	0. No	0. No	0. No	1. Local and regional	0. No	0. No	0. No	0. No	0. No	1. Yes	1. Yes	1. Yes	0. No	1. Yes, at home	1. Yes, at home	0. No	0. No	1. Yes, at home
0. Control	4	2. Control	0. Male	4. 45-64	12	2012	0. winter	0. Urban	0. No	0. No	0. No	0. No	0. No	0. No	0. No	0. No	0. No			2. Yes, outside	0. No	0. No	0. No	0. No	0. No	1. Yes	1. Yes	0. No	0. No	0. No	0. No	0. No	1. Yes	1. Yes	1. Local and regional	0. No	0. No	0. No	1. Yes	0. No	1. Yes	1. Yes	1. Yes	0. No	0. No	0. No	1. Yes, at home	0. No	1. Yes, at home
0. Control	2	2. Control	0. Male	2. 15-24	5	2012	2. spring	0. Urban	0. No	0. No	0. No	0. No	0. No	0. No	0. No	0. No	0. No			1. Yes, at home	2. Yes, outside	2. Yes, outside	0. No	2. Yes, outside	0. No	0. No	1. Yes	1. Yes, a few	0. No	0. No	0. No	1. Yes	1. Yes	1. Yes	1. Local and regional	1. Yes	0. No	1. Yes	0. No	0. No	1. Yes	1. Yes	1. Yes	0. No	1. Yes, at home	0. No	0. No	2. Yes, outside	0. No
0. Control	3	2. Control	0. Male	4. 45-64	7	2012	3. summer	0. Urban	0. No	0. No	0. No	0. No	0. No	0. No	0. No	0. No	0. No			0. No	1. Yes, at home	0. No	0. No	0. No	0. No	0. No	0. No	1. Yes, a few	0. No	0. No	0. No	0. No	0. No	0. No	1. Local and regional	0. No	0. No	0. No	1. Yes	0. No	1. Yes	1. Yes	1. Yes	0. No	0. No	0. No	1. Yes, at home	0. No	1. Yes, at home
0. Control	2	2. Control	0. Male	4. 45-64	4	2013	2. spring	0. Urban	0. No	0. No	0. No	0. No	0. No	0. No	0. No	0. No	0. No			1. Yes, at home	1. Yes, at home	0. No	0. No	0. No	0. No	0. No	0. No	1. Yes, a few	0. No	0. No	0. No	1. Yes	1. Yes	1. Yes	1. Local and regional	1. Yes	0. No	0. No	0. No	0. No	0. No	0. No	1. Yes	0. No	0. No	0. No	0. No	0. No	1. Yes, at home
0. Control	3	2. Control	1. Female	4. 45-64	7	2012	3. summer	0. Urban	0. No	0. No	0. No	0. No	0. No	0. No	0. No	0. No	0. No			2. Yes, outside	0. No	0. No	0. No	0. No	0. No	0. No	0. No	0. No	0. No	0. No	0. No	1. Yes	1. Yes	1. Yes	1. Local and regional	1. Yes	0. No	1. Yes	1. Yes	0. No	1. Yes	1. Yes	1. Yes	0. No	0. No	1. Yes, at home	0. No	1. Yes, at home	1. Yes, at home
0. Control	4	2. Control	0. Male	3. 25-44	11	2012	1. autumn	0. Urban	0. No	0. No	0. No	0. No	0. No	0. No	0. No	0. No	0. No			0. No	0. No	0. No	0. No	0. No	0. No	0. No	0. No	0. No	0. No	0. No	0. No	0. No	1. Yes	0. No	1. Local and regional	0. No	0. No	0. No	0. No	0. No	1. Yes	0. No	1. Yes	0. No	0. No	0. No	0. No	2. Yes, outside	2. Yes, outside
0. Control	2	2. Control	0. Male	4. 45-64	6	2012	3. summer	0. Urban	0. No	0. No	0. No	0. No	0. No	0. No	0. No	0. No	0. No			1. Yes, at home	0. No	0. No	0. No	0. No	0. No	0. No	0. No	1. Yes, a few	0. No	0. No	0. No	0. No	0. No	1. Yes	1. Local and regional	0. No	0. No	0. No	0. No	0. No	0. No	1. Yes	1. Yes	0. No	0. No	0. No	1. Yes, at home	0. No	0. No
0. Control	4	2. Control	0. Male	4. 45-64	11	2012	1. autumn	0. Urban	0. No	0. No	0. No	0. No	0. No	0. No	0. No	0. No	0. No			0. No	0. No	0. No	0. No	0. No	0. No	0. No	1. Yes	1. Yes, a few	0. No	0. No	0. No	0. No	1. Yes	1. Yes	1. Local and regional	0. No	0. No	1. Yes	1. Yes	0. No	1. Yes	1. Yes	1. Yes	0. No	0. No	1. Yes, at home	1. Yes, at home	0. No	0. No
0. Control	1	2. Control	0. Male	1. 5-14	2	2013	0. winter	0. Urban	0. No	0. No	0. No	0. No	0. No	0. No	0. No	0. No	0. No			0. No	0. No	0. No	0. No	0. No	0. No	1. Yes	1. Yes	3. Yes, a lot	0. No	0. No	0. No	0. No	0. No	0. No	1. Local and regional	0. No	0. No	0. No	0. No	0. No	0. No	1. Yes	1. Yes	0. No	0. No	1. Yes, at home	0. No	1. Yes, at home	1. Yes, at home
0. Control	1	2. Control	0. Male	0. 0-4	1	2013	0. winter	0. Urban	0. No	0. No	0. No	0. No	0. No	0. No	0. No	0. No	0. No			1. Yes, at home	0. No	0. No	0. No	0. No	0. No	0. No	0. No	0. No	0. No	0. No	0. No	0. No	0. No	1. Yes	1. Local and regional	0. No	0. No	0. No	1. Yes	0. No	0. No	1. Yes	1. Yes	0. No	0. No	1. Yes, at home	1. Yes, at home	1. Yes, at home	0. No
0. Control	2	2. Control	0. Male	4. 45-64	5	2013	2. spring	0. Urban	0. No	0. No	0. No	0. No	0. No	0. No	0. No	0. No	0. No			0. No	0. No	0. No	0. No	0. No	0. No		0. No	0. No	0. No	0. No	0. No	0. No	0. No	0. No	1. Local and regional	0. No	0. No	1. Yes	1. Yes	0. No	1. Yes	1. Yes	1. Yes	0. No	0. No	0. No	0. No	0. No	1. Yes, at home
0. Control	1	2. Control	0. Male	4. 45-64	2	2013	0. winter	0. Urban	0. No	0. No	0. No	0. No	0. No	0. No	0. No	0. No	0. No			0. No	0. No	0. No	0. No	0. No	0. No	0. No	1. Yes	0. No	0. No	0. No	0. No	0. No	0. No	0. No	1. Local and regional	0. No	0. No	1. Yes	1. Yes	0. No	1. Yes	1. Yes	0. No	0. No	0. No	0. No	0. No	0. No	0. No
0. Control	4	2. Control	0. Male	1. 5-14	12	2012	0. winter	0. Urban	0. No	0. No	0. No	0. No	0. No	0. No	0. No	0. No	0. No			0. No	0. No	0. No	0. No	0. No	0. No	0. No	0. No	1. Yes, a few	0. No	0. No	0. No	0. No	1. Yes	0. No	1. Local and regional	0. No	0. No	0. No	0. No	0. No	0. No	1. Yes	1. Yes	0. No	0. No	1. Yes, at home	1. Yes, at home	0. No	1. Yes, at home
0. Control	4	2. Control	0. Male	3. 25-44	11	2012	1. autumn	0. Urban	0. No	0. No	0. No	0. No	0. No	0. No	0. No	0. No	0. No			0. No	1. Yes, at home	0. No	0. No	0. No	0. No	0. No	0. No	0. No	0. No	0. No	0. No	0. No	1. Yes	0. No	1. Local and regional	0. No	0. No	1. Yes	1. Yes	0. No	1. Yes	1. Yes	1. Yes	0. No	0. No	1. Yes, at home	1. Yes, at home		1. Yes, at home
0. Control	2	2. Control	1. Female	4. 45-64	5	2012	2. spring	0. Urban	0. No	0. No	0. No	0. No	0. No	0. No	0. No	0. No	0. No			2. Yes, outside	1. Yes, at home	0. No	0. No	0. No	0. No	0. No	0. No	1. Yes, a few	0. No	0. No	0. No	1. Yes	1. Yes	1. Yes	1. Local and regional	1. Yes	0. No	1. Yes	1. Yes	0. No	1. Yes	1. Yes	1. Yes	0. No	0. No	0. No	1. Yes, at home	0. No	0. No
0. Control	3	2. Control	0. Male	5. >=65	8	2012	3. summer	0. Urban	0. No	0. No	0. No	0. No	0. No	0. No	0. No	0. No	0. No			0. No	0. No	0. No	0. No	0. No	0. No	0. No	0. No	1. Yes, a few	0. No	0. No	0. No	1. Yes	0. No	1. Yes	1. Local and regional	0. No	0. No	1. Yes	1. Yes	0. No	1. Yes	0. No	1. Yes	0. No	0. No	1. Yes, at home	0. No	0. No	2. Yes, outside
0. Control	4	2. Control	0. Male	1. 5-14	12	2012	0. winter	0. Urban	0. No	0. No	0. No	0. No	0. No	0. No	0. No	0. No	0. No			0. No	0. No	0. No	0. No	0. No	0. No	0. No	0. No	0. No	0. No	0. No	0. No	0. No	1. Yes	0. No	1. Local and regional	0. No	0. No	0. No	0. No	0. No	1. Yes	0. No	1. Yes	0. No	0. No	1. Yes, at home	1. Yes, at home	0. No	1. Yes, at home
0. Control	2	2. Control	0. Male	4. 45-64	4	2013	2. spring	0. Urban	0. No	0. No	0. No	0. No	0. No	0. No	0. No	0. No	0. No			0. No	0. No	0. No	0. No	0. No	0. No	0. No	0. No	0. No	0. No	0. No	0. No	0. No	0. No	0. No	1. Local and regional	0. No	0. No	0. No	0. No	0. No	1. Yes	0. No	0. No	0. No	0. No	0. No	0. No	0. No	0. No
0. Control	2	2. Control	1. Female	2. 15-24	6	2012	3. summer	0. Urban	0. No	0. No	0. No	0. No	0. No	0. No	0. No	0. No	0. No			1. Yes, at home	2. Yes, outside	2. Yes, outside	0. No	0. No	2. Yes, outside	0. No	0. No	1. Yes, a few	0. No	1. Yes	0. No	1. Yes	1. Yes	1. Yes	1. Local and regional	0. No	0. No	1. Yes	1. Yes	1. Yes	1. Yes	1. Yes	1. Yes	0. No	0. No	0. No	1. Yes, at home	1. Yes, at home	1. Yes, at home
0. Control	2	2. Control	1. Female	2. 15-24	5	2013	2. spring	0. Urban	0. No	0. No	0. No	0. No	0. No	0. No	0. No	0. No	0. No			2. Yes, outside	0. No	0. No	0. No	0. No	0. No	1. Yes		0. No	0. No	0. No	0. No	0. No	1. Yes	1. Yes	1. Local and regional	0. No	0. No	0. No	1. Yes	1. Yes	1. Yes	1. Yes	1. Yes	0. No	0. No	0. No	1. Yes, at home	3. Yes, outside and at home	2. Yes, outside
0. Control	1	2. Control	0. Male	4. 45-64	3	2013	2. spring	0. Urban	0. No	0. No	0. No	0. No	0. No	0. No	0. No	0. No	0. No			0. No	0. No	0. No	0. No	0. No	0. No	0. No	0. No	0. No	0. No	0. No	0. No	1. Yes	1. Yes	1. Yes	1. Local and regional	1. Yes	0. No	1. Yes	1. Yes	0. No	1. Yes	1. Yes	1. Yes	0. No	1. Yes, at home	1. Yes, at home	0. No	0. No	1. Yes, at home
0. Control	1	2. Control	0. Male	1. 5-14	2	2013	0. winter	0. Urban	0. No	0. No	0. No	0. No	0. No	0. No	0. No	0. No	0. No			0. No	0. No	0. No	0. No	0. No	1. Yes, at home	0. No	0. No	0. No	0. No	1. Yes	0. No	0. No	0. No	1. Yes	1. Local and regional	0. No	0. No	0. No	1. Yes	0. No	1. Yes	1. Yes	1. Yes	0. No	0. No	1. Yes, at home	0. No		2. Yes, outside
0. Control	2	2. Control	1. Female	0. 0-4	5	2013	2. spring	0. Urban	0. No	0. No	0. No	0. No	0. No	0. No	0. No	0. No	0. No			0. No	0. No	0. No	0. No	0. No	0. No	0. No	0. No	0. No	0. No	0. No	0. No	0. No	0. No	0. No	1. Local and regional	0. No	0. No	0. No	0. No	0. No	0. No	1. Yes	1. Yes	0. No	0. No	0. No	0. No	0. No	0. No
0. Control	2	2. Control	1. Female	5. >=65	4	2013	2. spring	0. Urban	0. No	0. No	0. No	0. No	0. No	0. No	0. No	0. No	0. No			0. No	0. No	0. No	0. No	0. No	1. Yes, at home	0. No	0. No	0. No	0. No	0. No	0. No	0. No	0. No	1. Yes	1. Local and regional	0. No	0. No	1. Yes	1. Yes	0. No	1. Yes	1. Yes	1. Yes	0. No	0. No	1. Yes, at home	1. Yes, at home	1. Yes, at home	0. No
0. Control	2	2. Control	1. Female	4. 45-64	5	2013	2. spring	0. Urban	0. No	0. No	0. No	0. No	0. No	0. No	0. No	0. No	0. No			0. No	1. Yes, at home	0. No	0. No	0. No	0. No	0. No	1. Yes	1. Yes, a few	0. No	0. No	0. No	1. Yes	0. No	1. Yes	1. Local and regional	1. Yes	0. No	1. Yes	1. Yes	1. Yes	1. Yes	1. Yes	1. Yes	0. No	0. No	1. Yes, at home	0. No	1. Yes, at home	1. Yes, at home
0. Control	2	2. Control	0. Male	5. >=65	5	2013	2. spring	0. Urban	0. No	0. No	0. No	0. No	0. No	0. No	0. No	0. No	0. No			1. Yes, at home	0. No	0. No	0. No	0. No	0. No	0. No	0. No	0. No	0. No	0. No	0. No	0. No	0. No	0. No	1. Local and regional	0. No	0. No	0. No	1. Yes	0. No	1. Yes	1. Yes	1. Yes	0. No	0. No	1. Yes, at home	1. Yes, at home	1. Yes, at home	1. Yes, at home
0. Control	2	2. Control	1. Female	4. 45-64	5	2012	2. spring	0. Urban	0. No	0. No	0. No	0. No	0. No	0. No	0. No	0. No	0. No			1. Yes, at home	0. No	0. No	0. No	0. No	0. No	0. No	0. No	1. Yes, a few	0. No	0. No	0. No	1. Yes	0. No	0. No	1. Local and regional	0. No	0. No	1. Yes	1. Yes	0. No	1. Yes	0. No	1. Yes	0. No	0. No	1. Yes, at home	1. Yes, at home	0. No	1. Yes, at home
0. Control	4	2. Control	1. Female	0. 0-4	12	2012	0. winter	0. Urban	0. No	0. No	0. No	0. No	0. No	0. No	0. No	0. No	0. No			0. No	0. No	0. No	0. No	0. No	0. No	0. No	0. No	0. No	0. No	0. No	0. No	0. No	0. No	1. Yes	1. Local and regional	0. No	1. Yes	0. No	1. Yes	0. No	1. Yes	1. Yes	1. Yes	0. No	0. No	3. Yes, outside and at home	3. Yes, outside and at home	1. Yes, at home	1. Yes, at home
0. Control	2	2. Control	0. Male	5. >=65	5	2012	2. spring	0. Urban	0. No	0. No	0. No	0. No	0. No	0. No	0. No	0. No	0. No			0. No	0. No	0. No	0. No	0. No	0. No	0. No	0. No	1. Yes, a few	0. No	1. Yes	0. No	0. No	0. No	0. No	1. Local and regional	0. No	1. Yes	1. Yes	1. Yes	0. No	1. Yes	0. No	1. Yes	0. No	0. No	0. No	1. Yes, at home	1. Yes, at home	1. Yes, at home
0. Control	1	2. Control	0. Male	4. 45-64	3	2013	2. spring	0. Urban	0. No	0. No	0. No	0. No	0. No	0. No	0. No	0. No	0. No			0. No	0. No	0. No	0. No	0. No	0. No	0. No	1. Yes	1. Yes, a few	0. No	0. No	0. No	1. Yes	1. Yes	0. No	1. Local and regional	0. No	0. No	1. Yes	1. Yes	0. No	1. Yes	1. Yes	1. Yes	0. No	0. No	1. Yes, at home	1. Yes, at home	0. No	0. No
0. Control	2	2. Control	0. Male	3. 25-44	5	2013	2. spring	0. Urban	0. No	0. No	0. No	0. No	0. No	0. No	0. No	0. No	0. No			0. No	0. No	0. No	0. No	0. No	0. No			0. No	0. No	1. Yes	0. No	0. No	0. No	0. No	1. Local and regional	0. No	0. No	1. Yes	1. Yes	0. No	1. Yes	1. Yes	0. No	0. No	0. No	0. No	0. No	0. No	0. No
0. Control	3	2. Control	0. Male	4. 45-64	9	2012	1. autumn	0. Urban	0. No	0. No	0. No	0. No	0. No	0. No	0. No	0. No	0. No			0. No	0. No	0. No	0. No	0. No	0. No	0. No	0. No	1. Yes, a few	0. No	1. Yes	0. No	0. No	0. No	0. No	1. Local and regional	0. No	0. No	1. Yes	1. Yes	0. No	1. Yes	0. No	1. Yes	0. No	0. No	0. No	0. No	0. No	0. No
0. Control	4	2. Control	1. Female	3. 25-44	11	2012	1. autumn	0. Urban	0. No	0. No	0. No	0. No	0. No	0. No	0. No	0. No	0. No			2. Yes, outside	0. No	0. No	0. No	0. No	0. No	0. No	0. No	1. Yes, a few	0. No	1. Yes	0. No	0. No	0. No	1. Yes	1. Local and regional	0. No	0. No	0. No	1. Yes	0. No	1. Yes	0. No	1. Yes	0. No	0. No	1. Yes, at home	0. No	0. No	2. Yes, outside
0. Control	1	2. Control	1. Female	4. 45-64	3	2013	2. spring	0. Urban	0. No	0. No	0. No	0. No	0. No	0. No	0. No	0. No	0. No			0. No	0. No	0. No	0. No	0. No	0. No	0. No	0. No	1. Yes, a few	0. No	1. Yes	0. No	1. Yes	0. No	1. Yes	1. Local and regional	0. No	0. No	1. Yes	1. Yes	0. No	1. Yes	1. Yes	0. No	0. No	0. No	1. Yes, at home	0. No	1. Yes, at home	0. No
0. Control	4	2. Control	1. Female	5. >=65	12	2012	0. winter	0. Urban	0. No	0. No	0. No	0. No	0. No	0. No	0. No	0. No	0. No			0. No	0. No	0. No	0. No	0. No	0. No		0. No	0. No	0. No	0. No	0. No	0. No	0. No	0. No	1. Local and regional	1. Yes	0. No	1. Yes	1. Yes	0. No	1. Yes	0. No	1. Yes	0. No	0. No	0. No	1. Yes, at home	0. No	1. Yes, at home
0. Control	4	2. Control	1. Female	4. 45-64	11	2012	1. autumn	0. Urban	0. No	0. No	0. No	0. No	0. No	0. No	0. No	0. No	0. No			2. Yes, outside	2. Yes, outside	0. No	0. No	0. No	0. No	0. No	0. No	1. Yes, a few	0. No	1. Yes	0. No	1. Yes	1. Yes	1. Yes	1. Local and regional	1. Yes	0. No	1. Yes	1. Yes	1. Yes	1. Yes	1. Yes	1. Yes	0. No	0. No	1. Yes, at home	1. Yes, at home	1. Yes, at home	1. Yes, at home
0. Control	3	2. Control	0. Male	1. 5-14	9	2012	1. autumn	0. Urban	0. No	0. No	0. No	0. No	0. No	0. No	0. No	0. No	0. No			1. Yes, at home	1. Yes, at home	2. Yes, outside	0. No	1. Yes, at home	1. Yes, at home	0. No	1. Yes	1. Yes, a few	0. No	1. Yes	0. No	0. No	1. Yes	1. Yes	1. Local and regional	0. No	0. No	0. No	1. Yes	0. No	1. Yes	1. Yes	0. No	0. No	0. No	1. Yes, at home	1. Yes, at home	0. No	1. Yes, at home
0. Control	2	2. Control	1. Female	4. 45-64	4	2013	2. spring	0. Urban	0. No	0. No	0. No	0. No	0. No	0. No	0. No	0. No	0. No			0. No	0. No	0. No	0. No	0. No	0. No	0. No	0. No	0. No	0. No	0. No	0. No	1. Yes	0. No	0. No	1. Local and regional	0. No	0. No	1. Yes	1. Yes	0. No	1. Yes	1. Yes	0. No	0. No	0. No	0. No	1. Yes, at home	1. Yes, at home	0. No
0. Control	1	2. Control	1. Female	5. >=65	2	2013	0. winter	0. Urban	0. No	0. No	0. No	0. No	0. No	0. No	0. No	0. No	0. No			2. Yes, outside	0. No	0. No	0. No	0. No	0. No	0. No	0. No	1. Yes, a few	0. No	0. No	0. No	0. No	0. No	0. No	1. Local and regional	0. No	0. No	1. Yes	1. Yes	0. No	1. Yes	1. Yes	1. Yes	0. No	0. No	0. No	1. Yes, at home	1. Yes, at home	1. Yes, at home
0. Control	2	2. Control	0. Male	0. 0-4	6	2012	3. summer	0. Urban	0. No	0. No	0. No	0. No	0. No	0. No	0. No	0. No	0. No			0. No	0. No	0. No	0. No	0. No	0. No	1. Yes	1. Yes	2. Yes, some	0. No	0. No	0. No	1. Yes	0. No	1. Yes	1. Local and regional	1. Yes	0. No	1. Yes	1. Yes	0. No	1. Yes	1. Yes	1. Yes	0. No	0. No	0. No	1. Yes, at home	1. Yes, at home	1. Yes, at home
0. Control	2	2. Control	1. Female	5. >=65	6	2012	3. summer	0. Urban	0. No	0. No	0. No	0. No	0. No	0. No	0. No	0. No	0. No			1. Yes, at home	0. No	0. No	0. No	0. No	0. No	0. No	0. No	1. Yes, a few	0. No	1. Yes	0. No	1. Yes	0. No	0. No	1. Local and regional	1. Yes	0. No	1. Yes	1. Yes	0. No	0. No	0. No	1. Yes	0. No	0. No	0. No	1. Yes, at home	1. Yes, at home	1. Yes, at home
0. Control	3	2. Control	1. Female	3. 25-44	8	2012	3. summer	0. Urban	0. No	0. No	0. No	0. No	0. No	0. No	0. No	0. No	0. No			0. No	1. Yes, at home	0. No	0. No	0. No	2. Yes, outside	0. No	0. No	0. No	0. No	0. No	0. No	0. No	1. Yes	1. Yes	1. Local and regional	0. No	0. No	0. No	1. Yes	0. No	1. Yes	1. Yes	1. Yes	0. No	0. No	0. No	0. No	0. No	2. Yes, outside
0. Control	4	2. Control	0. Male	2. 15-24	10	2012	1. autumn	0. Urban	0. No	0. No	0. No	0. No	0. No	0. No	0. No	0. No	0. No			0. No	2. Yes, outside	0. No	0. No	0. No	0. No	0. No	0. No	1. Yes, a few	0. No	0. No	0. No	0. No	1. Yes	0. No	1. Local and regional	0. No	0. No	0. No	1. Yes	0. No	1. Yes	1. Yes	1. Yes	0. No	0. No	0. No	1. Yes, at home	0. No	1. Yes, at home
0. Control	1	2. Control	0. Male	3. 25-44	2	2013	0. winter	0. Urban	0. No	0. No	0. No	0. No	0. No	0. No	0. No	0. No	0. No			2. Yes, outside	2. Yes, outside	0. No	0. No	0. No	0. No	1. Yes	1. Yes	0. No	0. No	0. No	0. No	0. No	0. No	1. Yes	1. Local and regional	0. No	0. No	1. Yes	1. Yes	0. No	1. Yes	1. Yes	1. Yes	0. No	0. No	0. No	0. No		2. Yes, outside
0. Control	4	2. Control	1. Female	0. 0-4	12	2012	0. winter	0. Urban	0. No	0. No	0. No	0. No	0. No	0. No	0. No	0. No	0. No			0. No	0. No	0. No	0. No	0. No	0. No	0. No	0. No	0. No	0. No	0. No	0. No	0. No	0. No	1. Yes	1. Local and regional	0. No	1. Yes	0. No	0. No	0. No	1. Yes	1. Yes	1. Yes	0. No	0. No		0. No	0. No	0. No
0. Control	1	2. Control	1. Female	3. 25-44	1	2013	0. winter	0. Urban	0. No	0. No	0. No	0. No	0. No	0. No	0. No	0. No	0. No			0. No	0. No	0. No	0. No	0. No	0. No		1. Yes	0. No	0. No	0. No	0. No	0. No	0. No	0. No	1. Local and regional	0. No	0. No	1. Yes	1. Yes	0. No	1. Yes	1. Yes	1. Yes	0. No	0. No	0. No	1. Yes, at home	1. Yes, at home	1. Yes, at home
0. Control	3	2. Control	0. Male	3. 25-44	8	2012	3. summer	0. Urban	0. No	0. No	0. No	0. No	0. No	0. No	0. No	0. No	0. No			2. Yes, outside	0. No	0. No	0. No	0. No	0. No	0. No	0. No	1. Yes, a few	0. No	0. No	0. No	0. No	1. Yes	0. No	1. Local and regional	0. No	0. No	0. No	0. No	0. No	1. Yes	0. No	1. Yes	0. No	0. No	0. No	0. No	0. No	1. Yes, at home
0. Control	1	2. Control	0. Male	1. 5-14	3	2013	2. spring	0. Urban	0. No	0. No	0. No	0. No	0. No	0. No	0. No	0. No	0. No			0. No	0. No	0. No	0. No	0. No	0. No	0. No	0. No	1. Yes, a few	0. No	0. No	0. No	0. No	1. Yes	0. No	1. Local and regional	0. No	0. No	1. Yes	1. Yes	0. No	1. Yes	1. Yes	1. Yes	0. No	0. No	1. Yes, at home	0. No	0. No	0. No
0. Control	4	2. Control	1. Female	2. 15-24	10	2012	1. autumn	0. Urban	0. No	0. No	0. No	0. No	0. No	0. No	0. No	0. No	0. No			1. Yes, at home	0. No	0. No	0. No			1. Yes	1. Yes	3. Yes, a lot	0. No	0. No	0. No	0. No	0. No	0. No	1. Local and regional	0. No	0. No	1. Yes	1. Yes	0. No	1. Yes	1. Yes	1. Yes	0. No	0. No	0. No	1. Yes, at home	1. Yes, at home	1. Yes, at home
0. Control	4	2. Control	1. Female	0. 0-4	10	2012	1. autumn	0. Urban	0. No	0. No	0. No	0. No	0. No	0. No	0. No	0. No	0. No			2. Yes, outside	0. No	0. No	0. No	0. No	0. No	0. No	0. No	1. Yes, a few	0. No	0. No	0. No	0. No	0. No	0. No	1. Local and regional	0. No	1. Yes	0. No	0. No	0. No	0. No	0. No	1. Yes	0. No	0. No	0. No	0. No	3. Yes, outside and at home	1. Yes, at home
0. Control	4	2. Control	1. Female	0. 0-4	12	2012	0. winter	0. Urban	0. No	0. No	0. No	0. No	0. No	0. No	0. No	0. No	0. No			0. No	0. No	0. No	0. No	0. No	0. No	0. No	0. No	0. No	0. No	0. No	0. No	0. No	0. No	0. No	1. Local and regional	0. No		0. No	1. Yes	0. No	0. No	1. Yes	1. Yes	0. No	0. No	1. Yes, at home	0. No	0. No	1. Yes, at home
0. Control	1	2. Control	0. Male	4. 45-64	2	2013	0. winter	0. Urban	0. No	0. No	0. No	0. No	0. No	0. No	0. No	0. No	0. No			0. No	0. No	0. No	0. No	0. No	0. No	0. No	0. No	0. No	0. No	0. No	0. No	0. No	1. Yes	1. Yes	1. Local and regional	0. No	0. No	0. No	0. No	0. No	1. Yes	1. Yes	0. No	0. No	0. No	1. Yes, at home	0. No	1. Yes, at home	0. No
0. Control	4	2. Control	1. Female	1. 5-14	12	2012	0. winter	0. Urban	0. No	0. No	0. No	0. No	0. No	0. No	0. No	0. No	0. No			0. No	0. No	0. No	0. No	0. No	0. No	0. No	1. Yes	1. Yes, a few	0. No	0. No	0. No	0. No	0. No	0. No	1. Local and regional	0. No	0. No	0. No	0. No	0. No	0. No	0. No	1. Yes	0. No	0. No	0. No	3. Yes, outside and at home	0. No	0. No
0. Control	3	2. Control	0. Male	0. 0-4	8	2012	3. summer	0. Urban	0. No	0. No	0. No	0. No	0. No	0. No	0. No	0. No	0. No			0. No	0. No	0. No	0. No	0. No	0. No	0. No	0. No	2. Yes, some	0. No	1. Yes	0. No	0. No	1. Yes	1. Yes	1. Local and regional	1. Yes	1. Yes	0. No	1. Yes	0. No	1. Yes	1. Yes	1. Yes	0. No	0. No	2. Yes, outside	3. Yes, outside and at home	3. Yes, outside and at home	2. Yes, outside
0. Control	2	2. Control	0. Male	4. 45-64	6	2012	3. summer	0. Urban	0. No	0. No	0. No	0. No	0. No	0. No	0. No	0. No	0. No			0. No	0. No	0. No	0. No	0. No	0. No	0. No	1. Yes	0. No	0. No	0. No	0. No	0. No	0. No	0. No	1. Local and regional	0. No	0. No	0. No	1. Yes	0. No	1. Yes	1. Yes	1. Yes	0. No	0. No	1. Yes, at home	0. No	0. No	0. No
0. Control	3	2. Control	1. Female	4. 45-64	9	2012	1. autumn	0. Urban	0. No	0. No	0. No	0. No	0. No	0. No	0. No	0. No	0. No			0. No	0. No	0. No	0. No	0. No	0. No	0. No	0. No	1. Yes, a few	0. No	1. Yes	0. No	1. Yes	1. Yes	0. No	1. Local and regional	1. Yes	0. No	1. Yes	1. Yes	0. No	1. Yes	1. Yes	0. No	0. No	0. No	3. Yes, outside and at home	0. No	3. Yes, outside and at home	0. No
0. Control	1	2. Control	1. Female	3. 25-44	1	2013	0. winter	0. Urban	0. No	0. No	0. No	0. No	0. No	0. No	0. No	0. No	0. No			0. No	0. No	0. No	0. No	0. No	0. No	0. No	0. No	0. No	0. No	0. No	0. No	0. No	0. No	1. Yes	1. Local and regional	0. No	0. No	1. Yes	1. Yes		1. Yes	1. Yes	1. Yes	0. No	0. No	1. Yes, at home	0. No	0. No	1. Yes, at home
0. Control	4	2. Control	1. Female	0. 0-4	10	2012	1. autumn	0. Urban	0. No	0. No	0. No	0. No	0. No	0. No	0. No	0. No	0. No			0. No	0. No	0. No	0. No	0. No	0. No	1. Yes	1. Yes	2. Yes, some	0. No	0. No	0. No	0. No	0. No	1. Yes	1. Local and regional	0. No	1. Yes	0. No	1. Yes	0. No		1. Yes	1. Yes	0. No	0. No	0. No	1. Yes, at home	0. No	1. Yes, at home
0. Control	2	2. Control	0. Male	4. 45-64	5	2013	2. spring	0. Urban	0. No	0. No	0. No	0. No	0. No	0. No	0. No	0. No	0. No			0. No	0. No	0. No	0. No	0. No	0. No	1. Yes	1. Yes	1. Yes, a few	0. No	0. No	0. No	1. Yes	0. No	1. Yes	1. Local and regional	0. No	0. No	1. Yes	1. Yes	0. No	1. Yes	1. Yes	1. Yes	0. No	0. No	0. No	0. No	1. Yes, at home	0. No
0. Control	2	2. Control	0. Male	3. 25-44	4	2013	2. spring	0. Urban	0. No	0. No	0. No	0. No	0. No	0. No	0. No	0. No	0. No			0. No	0. No	0. No	0. No	0. No	0. No	0. No	0. No	1. Yes, a few	0. No	0. No	0. No	0. No	1. Yes	0. No	1. Local and regional	0. No	0. No	1. Yes	1. Yes	0. No	1. Yes	1. Yes	1. Yes	0. No	0. No	0. No	3. Yes, outside and at home	0. No	0. No
0. Control	4	2. Control	1. Female	2. 15-24	11	2012	1. autumn	0. Urban	0. No	0. No	0. No	0. No	0. No	0. No	0. No	0. No	0. No			0. No	0. No	0. No	0. No	0. No	2. Yes, outside	1. Yes	1. Yes	1. Yes, a few	0. No	0. No	0. No	0. No	0. No	0. No	1. Local and regional	0. No	0. No	1. Yes	1. Yes	0. No	1. Yes	1. Yes	1. Yes	0. No	0. No	0. No	0. No	0. No	1. Yes, at home
0. Control	2	2. Control	1. Female	5. >=65	6	2012	3. summer	0. Urban	0. No	0. No	0. No	0. No	0. No	0. No	0. No	0. No	0. No			0. No	0. No	0. No	0. No	0. No	0. No	0. No	0. No	0. No	0. No	0. No	0. No	1. Yes	1. Yes	1. Yes	1. Local and regional	0. No	0. No	0. No	1. Yes	0. No	1. Yes	0. No	1. Yes	0. No	0. No	0. No	1. Yes, at home	0. No	1. Yes, at home
0. Control	4	2. Control	0. Male	4. 45-64	12	2012	0. winter	0. Urban	0. No	0. No	0. No	0. No	0. No	0. No	0. No	0. No	0. No			1. Yes, at home	0. No	0. No	0. No	0. No	2. Yes, outside	0. No	0. No	0. No	0. No	0. No	0. No	1. Yes	0. No	0. No	1. Local and regional	0. No	0. No	1. Yes	1. Yes	0. No	1. Yes	0. No	1. Yes	0. No	0. No	0. No	1. Yes, at home	1. Yes, at home	1. Yes, at home
0. Control	1	2. Control	1. Female	0. 0-4	3	2013	2. spring	0. Urban	0. No	0. No	0. No	0. No	0. No	0. No	0. No	0. No	0. No			1. Yes, at home	0. No	0. No	0. No	0. No	0. No	0. No	1. Yes	0. No	0. No	0. No	0. No	0. No	0. No	1. Yes	1. Local and regional	0. No	1. Yes	0. No	1. Yes	0. No	0. No	0. No	1. Yes	0. No	0. No	1. Yes, at home	0. No	0. No	1. Yes, at home
0. Control	4	2. Control	1. Female	0. 0-4	11	2012	1. autumn	0. Urban	0. No	0. No	0. No	0. No	0. No	0. No	0. No	0. No	0. No			0. No	1. Yes, at home	0. No	0. No	0. No	0. No	1. Yes	1. Yes	2. Yes, some	0. No	0. No	0. No	0. No	0. No	0. No	1. Local and regional	0. No	0. No	0. No	0. No	0. No	0. No	0. No	1. Yes	0. No	0. No	0. No	0. No	0. No	0. No
0. Control	2	2. Control	1. Female	4. 45-64	5	2012	2. spring	0. Urban	0. No	0. No	0. No	0. No	0. No	0. No	0. No	0. No	0. No			0. No	0. No	0. No	0. No	0. No	0. No	0. No	0. No	1. Yes, a few	0. No	0. No	0. No	0. No	0. No	1. Yes	1. Local and regional	0. No	0. No	1. Yes	1. Yes	0. No	1. Yes	1. Yes	1. Yes	0. No	0. No	0. No	1. Yes, at home	0. No	1. Yes, at home
0. Control	1	2. Control	0. Male	4. 45-64	3	2013	2. spring	0. Urban	0. No	0. No	0. No	0. No	0. No	0. No	0. No	0. No	0. No			0. No	0. No	0. No	0. No	0. No	0. No			0. No	0. No	0. No	0. No	0. No	0. No	0. No	1. Local and regional	0. No	0. No	1. Yes	1. Yes	0. No	1. Yes	1. Yes	1. Yes	0. No	0. No	0. No	0. No	0. No	0. No
0. Control	3	2. Control	1. Female	3. 25-44	8	2012	3. summer	0. Urban	0. No	0. No	0. No	0. No	0. No	0. No	0. No	0. No	0. No			0. No	1. Yes, at home	0. No	0. No	0. No	0. No	0. No	0. No		0. No	0. No	0. No	0. No	1. Yes		1. Local and regional	0. No	1. Yes	0. No	1. Yes	0. No	1. Yes	1. Yes	1. Yes	0. No	0. No		1. Yes, at home	0. No	0. No
0. Control	3	2. Control	0. Male	2. 15-24	7	2012	3. summer	0. Urban	0. No	0. No	0. No	0. No	0. No	0. No	0. No	0. No	0. No			0. No	0. No	0. No	0. No	0. No	2. Yes, outside	0. No	0. No	1. Yes, a few	0. No	0. No	0. No	0. No	1. Yes	1. Yes	1. Local and regional	1. Yes		1. Yes	1. Yes	0. No	1. Yes	1. Yes	1. Yes	0. No	0. No	0. No	0. No	1. Yes, at home	2. Yes, outside
0. Control	3	2. Control	1. Female	3. 25-44	8	2012	3. summer	0. Urban	0. No	0. No	0. No	0. No	0. No	0. No	0. No	0. No	0. No			1. Yes, at home	0. No	0. No	0. No	0. No	0. No	0. No	1. Yes	1. Yes, a few	0. No	0. No	0. No	1. Yes	1. Yes	1. Yes	1. Local and regional	0. No	0. No	1. Yes	1. Yes	1. Yes	1. Yes	1. Yes	1. Yes	0. No	0. No	1. Yes, at home	0. No	1. Yes, at home	1. Yes, at home
0. Control	3	2. Control	0. Male	4. 45-64	7	2012	3. summer	0. Urban	0. No	0. No	0. No	0. No	0. No	0. No	0. No	0. No	0. No			0. No	1. Yes, at home	0. No	0. No	0. No	0. No	1. Yes	1. Yes	2. Yes, some	0. No	0. No	0. No	1. Yes	0. No	0. No	1. Local and regional	1. Yes	1. Yes	1. Yes	1. Yes	0. No	0. No	1. Yes	1. Yes	0. No	0. No	1. Yes, at home	0. No	1. Yes, at home	1. Yes, at home
0. Control	2	2. Control	1. Female	3. 25-44	4	2013	2. spring	0. Urban	0. No	0. No	0. No	0. No	0. No	0. No	0. No	0. No	0. No			0. No	0. No	0. No	0. No	0. No	0. No	0. No	0. No	0. No	0. No	0. No	0. No	0. No	0. No	0. No	1. Local and regional	0. No	0. No	0. No	1. Yes	0. No	0. No	1. Yes	1. Yes	0. No	0. No	1. Yes, at home	0. No	1. Yes, at home	1. Yes, at home
0. Control	3	2. Control	0. Male	1. 5-14	9	2012	1. autumn	2. Rural	0. No	0. No	0. No	0. No	0. No	0. No	0. No	0. No	0. No			0. No	0. No	0. No	0. No	0. No	0. No	1. Yes	1. Yes	3. Yes, a lot	1. Yes	1. Yes	0. No	0. No	1. Yes	1. Yes	2. Regional	0. No	0. No	1. Yes	1. Yes	0. No	1. Yes	1. Yes	1. Yes	0. No	0. No	1. Yes, at home	1. Yes, at home	1. Yes, at home	0. No
0. Control	4	2. Control	1. Female	3. 25-44	11	2012	1. autumn	2. Rural	0. No	0. No	0. No	0. No	0. No	0. No	0. No	0. No	0. No			0. No	0. No	0. No	0. No	0. No		1. Yes	1. Yes	1. Yes, a few	0. No	0. No	0. No	0. No	0. No	0. No	2. Regional	0. No	0. No	1. Yes	1. Yes	0. No	1. Yes	0. No	1. Yes	0. No	0. No	0. No	1. Yes, at home		1. Yes, at home
0. Control	1	2. Control	1. Female	5. >=65	3	2013	2. spring	2. Rural	0. No	0. No	0. No	0. No	0. No	0. No	0. No	0. No	0. No			0. No	0. No	0. No	0. No	0. No	0. No	1. Yes	1. Yes	0. No	0. No	0. No	0. No	0. No	0. No	0. No	2. Regional	1. Yes	0. No	1. Yes	1. Yes	0. No	1. Yes	1. Yes	0. No	0. No	0. No	0. No	1. Yes, at home	0. No	0. No
0. Control	2	2. Control	0. Male	3. 25-44	6	2012	3. summer	2. Rural	0. No	0. No	0. No	0. No	0. No	0. No	0. No	0. No	0. No			2. Yes, outside	0. No	0. No	0. No	1. Yes, at home		1. Yes	1. Yes	1. Yes, a few	0. No	0. No	0. No	1. Yes	0. No	1. Yes	2. Regional	1. Yes	0. No	1. Yes	1. Yes	0. No	1. Yes	1. Yes	1. Yes	0. No	0. No	1. Yes, at home	0. No	1. Yes, at home	2. Yes, outside
0. Control	2	2. Control	0. Male	4. 45-64	4	2013	2. spring	1. Intermediate	0. No	0. No	0. No	0. No	0. No	0. No	0. No	0. No	0. No			1. Yes, at home	0. No	0. No	0. No	0. No	0. No	1. Yes	1. Yes	1. Yes, a few	0. No	0. No	0. No	0. No	0. No	1. Yes	2. Regional	0. No	0. No	0. No	1. Yes	1. Yes	1. Yes	1. Yes	1. Yes	0. No	0. No	0. No	1. Yes, at home	0. No	0. No
0. Control	1	2. Control	1. Female	4. 45-64	1	2013	0. winter	1. Intermediate	0. No	0. No	0. No	0. No	0. No	0. No	0. No	0. No	0. No			1. Yes, at home	0. No	0. No	0. No	0. No	0. No		0. No	1. Yes, a few	0. No	0. No	0. No	0. No	0. No	0. No	2. Regional	0. No	0. No	1. Yes	1. Yes	1. Yes	1. Yes	1. Yes	0. No	0. No	0. No	0. No	0. No	0. No	0. No
0. Control	1	2. Control	0. Male	4. 45-64	1	2013	0. winter	1. Intermediate	0. No	0. No	0. No	0. No	0. No	0. No	0. No	0. No	0. No			2. Yes, outside	2. Yes, outside	0. No	0. No	0. No	0. No	1. Yes	1. Yes	2. Yes, some	0. No	1. Yes	0. No	0. No	0. No	1. Yes	2. Regional	0. No	0. No	0. No	1. Yes	0. No	1. Yes	1. Yes	1. Yes	0. No	0. No	0. No	1. Yes, at home	3. Yes, outside and at home	1. Yes, at home
0. Control	3	2. Control	0. Male	3. 25-44	7	2012	3. summer	1. Intermediate	0. No	0. No	0. No	0. No	0. No	0. No	0. No	0. No	0. No			0. No	0. No	0. No	0. No	0. No	0. No	0. No	1. Yes	1. Yes, a few	0. No	0. No	0. No	1. Yes	1. Yes	1. Yes	2. Regional	1. Yes	0. No	1. Yes	1. Yes	0. No	1. Yes	1. Yes	1. Yes	0. No	0. No	0. No	0. No		1. Yes, at home
0. Control	3	2. Control	1. Female	3. 25-44	8	2012	3. summer	1. Intermediate	0. No	0. No	0. No	0. No	0. No	0. No	0. No	0. No	0. No			0. No	0. No	0. No	0. No	0. No	0. No	1. Yes	0. No	1. Yes, a few	0. No	0. No	0. No	1. Yes	1. Yes	0. No	2. Regional	0. No	0. No	1. Yes	1. Yes	1. Yes	1. Yes	1. Yes	1. Yes	0. No	0. No	1. Yes, at home	3. Yes, outside and at home	1. Yes, at home	1. Yes, at home
0. Control	4	2. Control	1. Female	4. 45-64	12	2012	0. winter	1. Intermediate	0. No	0. No	0. No	0. No	0. No	0. No	0. No	0. No	0. No			2. Yes, outside	0. No	0. No	0. No	0. No	2. Yes, outside	1. Yes	1. Yes	0. No	0. No	0. No	0. No	1. Yes	1. Yes	1. Yes	2. Regional	1. Yes	0. No	1. Yes	1. Yes	0. No	1. Yes	1. Yes	1. Yes	0. No	0. No	1. Yes, at home	1. Yes, at home	1. Yes, at home	1. Yes, at home
0. Control	2	2. Control	0. Male	5. >=65	5	2013	2. spring	1. Intermediate	0. No	0. No	0. No	0. No	0. No	0. No	0. No	0. No	0. No			2. Yes, outside	0. No	0. No	0. No	0. No	0. No	0. No	0. No	1. Yes, a few	0. No	0. No	0. No	1. Yes	0. No	1. Yes	2. Regional	0. No	0. No	1. Yes	1. Yes	0. No	1. Yes	1. Yes	1. Yes	0. No	0. No	1. Yes, at home	0. No	0. No	0. No
0. Control	1	2. Control	1. Female	1. 5-14	1	2013	0. winter	1. Intermediate	0. No	0. No	0. No	0. No	0. No	0. No	0. No	0. No	0. No			0. No	0. No	0. No	0. No	0. No	0. No	0. No	1. Yes	0. No	0. No	0. No	0. No	0. No	0. No	0. No	2. Regional	0. No	1. Yes	0. No	0. No	0. No	0. No	0. No	1. Yes	0. No	0. No	1. Yes, at home	1. Yes, at home	0. No	1. Yes, at home
0. Control	2	2. Control	1. Female	3. 25-44	4	2013	2. spring	1. Intermediate	0. No	0. No	0. No	0. No	0. No	0. No	0. No	0. No	0. No			0. No	2. Yes, outside	0. No	0. No	0. No	0. No	1. Yes	0. No	0. No	0. No	0. No	0. No	0. No	1. Yes	1. Yes	2. Regional	0. No	0. No	1. Yes	1. Yes	0. No	1. Yes	1. Yes	1. Yes	0. No	0. No	3. Yes, outside and at home	3. Yes, outside and at home	0. No	3. Yes, outside and at home
0. Control	4	2. Control	0. Male	5. >=65	11	2012	1. autumn	1. Intermediate	0. No	0. No	0. No	0. No	0. No	0. No	0. No	0. No	0. No			0. No	1. Yes, at home	0. No	0. No	0. No	0. No	1. Yes	1. Yes	1. Yes, a few	0. No	0. No	0. No	1. Yes	0. No	0. No	2. Regional	1. Yes	0. No	1. Yes	1. Yes	0. No	1. Yes	1. Yes	1. Yes	0. No	0. No	1. Yes, at home	1. Yes, at home	1. Yes, at home	1. Yes, at home
0. Control	2	2. Control	0. Male	4. 45-64	5	2013	2. spring	1. Intermediate	0. No	0. No	0. No	0. No	0. No	0. No	0. No	0. No	0. No			0. No	0. No	0. No	0. No	0. No	0. No	0. No	0. No	1. Yes, a few	0. No	0. No	0. No	1. Yes	0. No	0. No	2. Regional	0. No	0. No	0. No	1. Yes	0. No	1. Yes	1. Yes	1. Yes	0. No	0. No	0. No	0. No	1. Yes, at home	0. No
0. Control	1	2. Control	0. Male	1. 5-14	1	2013	0. winter	1. Intermediate	0. No	0. No	0. No	0. No	0. No	0. No	0. No	0. No	0. No			0. No	1. Yes, at home	0. No	0. No	0. No	0. No		1. Yes	1. Yes, a few						1. Yes	2. Regional			0. No	1. Yes		1. Yes	1. Yes	1. Yes	0. No		1. Yes, at home			1. Yes, at home
0. Control	1	2. Control	1. Female	3. 25-44	3	2013	2. spring	1. Intermediate	0. No	0. No	0. No	0. No	0. No	0. No	0. No	0. No	0. No			0. No	1. Yes, at home	0. No	0. No	0. No	0. No			0. No	0. No	0. No	0. No	0. No	0. No	0. No	2. Regional	1. Yes	0. No	1. Yes	1. Yes	0. No	1. Yes	1. Yes	1. Yes	0. No	0. No	1. Yes, at home	0. No	0. No	1. Yes, at home
0. Control	3	2. Control	1. Female	1. 5-14	9	2012	1. autumn	2. Rural	0. No	0. No	0. No	0. No	0. No	0. No	0. No	0. No	0. No			1. Yes, at home	1. Yes, at home	0. No	0. No	0. No	0. No	1. Yes	1. Yes	2. Yes, some	0. No	1. Yes	0. No	0. No	1. Yes	1. Yes	1. Local and regional	0. No	0. No	0. No	1. Yes	0. No	1. Yes	1. Yes	1. Yes	0. No	0. No	1. Yes, at home	2. Yes, outside	1. Yes, at home	0. No
0. Control	2	2. Control	0. Male	3. 25-44	5	2012	2. spring	2. Rural	0. No	0. No	0. No	0. No	0. No	0. No	0. No	0. No	0. No			2. Yes, outside	0. No	0. No	0. No	0. No	2. Yes, outside	1. Yes	1. Yes	1. Yes, a few	0. No	0. No	0. No	0. No	0. No	0. No	1. Local and regional	0. No	0. No	1. Yes	1. Yes	0. No	1. Yes	1. Yes	1. Yes	0. No	0. No	1. Yes, at home	1. Yes, at home	1. Yes, at home	1. Yes, at home
0. Control	4	2. Control	1. Female	3. 25-44	12	2012	0. winter	2. Rural	0. No	0. No	0. No	0. No	0. No	0. No	0. No	0. No	0. No			0. No	0. No	0. No	0. No	0. No	0. No	1. Yes	1. Yes	1. Yes, a few	0. No	0. No	0. No	0. No	0. No	0. No	1. Local and regional	0. No	0. No	1. Yes	1. Yes	0. No	1. Yes	0. No	1. Yes	0. No	0. No	0. No	1. Yes, at home	1. Yes, at home	3. Yes, outside and at home
0. Control	2	2. Control	0. Male	3. 25-44	6	2012	3. summer	2. Rural	0. No	0. No	0. No	0. No	0. No	0. No	0. No	0. No	0. No			2. Yes, outside	2. Yes, outside	2. Yes, outside	0. No	0. No	0. No	1. Yes	1. Yes	0. No	0. No	0. No	0. No	0. No	0. No	0. No	1. Local and regional	0. No	0. No	1. Yes	1. Yes	0. No	1. Yes	1. Yes	1. Yes	0. No	0. No	0. No	0. No	0. No	0. No
0. Control	4	2. Control	0. Male	1. 5-14	10	2012	1. autumn	2. Rural	0. No	0. No	0. No	0. No	0. No	0. No	0. No	0. No	0. No			0. No	0. No	0. No	0. No	0. No	0. No	1. Yes	1. Yes	1. Yes, a few	0. No	1. Yes	0. No	1. Yes	1. Yes	1. Yes	1. Local and regional	0. No	1. Yes	0. No	1. Yes	0. No	0. No	1. Yes	1. Yes	0. No	0. No	1. Yes, at home	0. No	0. No	1. Yes, at home
0. Control	1	2. Control	0. Male	2. 15-24	2	2013	0. winter	2. Rural	0. No	0. No	0. No	0. No	0. No	0. No	0. No	0. No	0. No			0. No	1. Yes, at home	0. No	0. No	0. No	0. No	1. Yes	1. Yes	0. No	0. No	0. No	0. No	0. No	0. No	0. No	1. Local and regional	0. No	0. No	1. Yes	1. Yes	0. No	1. Yes	1. Yes	1. Yes	0. No	0. No	1. Yes, at home	1. Yes, at home	1. Yes, at home	1. Yes, at home
0. Control	1	2. Control	1. Female	1. 5-14	1	2013	0. winter	2. Rural	0. No	0. No	0. No	0. No	0. No	0. No	0. No	0. No	0. No			2. Yes, outside	1. Yes, at home	0. No	0. No	0. No		1. Yes		0. No	0. No	0. No	0. No	0. No	1. Yes	1. Yes	1. Local and regional	0. No	0. No	0. No	1. Yes	0. No	1. Yes	1. Yes	1. Yes		0. No				1. Yes, at home
0. Control	3	2. Control	1. Female	2. 15-24	7	2012	3. summer	2. Rural	0. No	0. No	0. No	0. No	0. No	0. No	0. No	0. No	0. No			2. Yes, outside	1. Yes, at home	0. No	0. No	0. No		1. Yes	1. Yes	1. Yes, a few	0. No	1. Yes	0. No	1. Yes	1. Yes	1. Yes	1. Local and regional	1. Yes	0. No	1. Yes	1. Yes	1. Yes	1. Yes	1. Yes	1. Yes	0. No	0. No	3. Yes, outside and at home	0. No	0. No	1. Yes, at home
0. Control	3	2. Control	1. Female	2. 15-24	9	2012	1. autumn	2. Rural	0. No	0. No	0. No	0. No	0. No	0. No	0. No	0. No	0. No			2. Yes, outside	1. Yes, at home	2. Yes, outside	0. No	0. No	0. No	1. Yes	1. Yes	2. Yes, some	0. No	1. Yes	0. No	1. Yes	1. Yes	0. No	1. Local and regional	0. No	1. Yes	1. Yes	1. Yes	0. No	1. Yes	1. Yes	1. Yes	0. No	0. No	0. No	0. No	0. No	1. Yes, at home
0. Control	1	2. Control	1. Female	4. 45-64	2	2013	0. winter	2. Rural	0. No	0. No	0. No	0. No	0. No	0. No	0. No	0. No	0. No			0. No	1. Yes, at home	0. No	0. No	0. No	0. No	1. Yes	1. Yes	0. No	0. No	0. No	0. No	0. No	0. No	0. No	1. Local and regional	1. Yes	1. Yes	0. No	0. No	0. No	1. Yes	1. Yes	1. Yes	0. No	0. No	1. Yes, at home	1. Yes, at home	1. Yes, at home	2. Yes, outside
0. Control	4	2. Control	0. Male	3. 25-44	12	2012	0. winter	2. Rural	0. No	0. No	0. No	0. No	0. No	0. No	0. No	0. No	0. No			1. Yes, at home	0. No	0. No	0. No	0. No	0. No		1. Yes	1. Yes, a few	0. No	0. No	1. Yes	0. No	0. No	0. No	1. Local and regional	0. No	0. No	0. No	0. No	0. No	0. No	0. No	1. Yes	0. No	0. No	0. No	0. No	0. No	2. Yes, outside
0. Control	3	2. Control	1. Female	0. 0-4	8	2012	3. summer	2. Rural	0. No	0. No	0. No	0. No	0. No	0. No	0. No	0. No	0. No			1. Yes, at home	1. Yes, at home	0. No	0. No	1. Yes, at home		1. Yes	1. Yes	3. Yes, a lot	0. No	0. No	1. Yes	0. No	0. No	1. Yes	0. Local	0. No	1. Yes	1. Yes	0. No	1. Yes		1. Yes	1. Yes	0. No	0. No	1. Yes, at home	1. Yes, at home	0. No	1. Yes, at home
0. Control	2	2. Control	0. Male	1. 5-14	6	2012	3. summer	2. Rural	0. No	0. No	0. No	0. No	0. No	0. No	0. No	0. No	0. No			2. Yes, outside	1. Yes, at home	0. No	0. No	0. No	0. No	1. Yes	1. Yes	3. Yes, a lot	0. No	0. No	0. No	1. Yes	0. No	1. Yes	0. Local	1. Yes	1. Yes	1. Yes	1. Yes	1. Yes	1. Yes	1. Yes	1. Yes	0. No	0. No	1. Yes, at home	1. Yes, at home	1. Yes, at home	1. Yes, at home
0. Control	4	2. Control	0. Male	0. 0-4	10	2012	1. autumn	2. Rural	0. No	0. No	0. No	0. No	0. No	0. No	0. No	0. No	0. No			1. Yes, at home	1. Yes, at home	0. No	0. No	0. No	0. No	0. No	0. No	1. Yes, a few	0. No	0. No	0. No	1. Yes	1. Yes	0. No	0. Local	0. No	1. Yes	1. Yes	1. Yes	0. No	1. Yes	0. No	1. Yes	0. No	1. Yes, at home	0. No	1. Yes, at home	0. No	1. Yes, at home
0. Control	2	2. Control	0. Male	4. 45-64	6	2012	3. summer	1. Intermediate	0. No	0. No	0. No	0. No	0. No	0. No	0. No	0. No	0. No			2. Yes, outside	2. Yes, outside	0. No	2. Yes, outside	0. No	0. No	0. No	0. No	1. Yes, a few	0. No	0. No	0. No	1. Yes	1. Yes	1. Yes	1. Local and regional	0. No	0. No	1. Yes	1. Yes	0. No	1. Yes	0. No	1. Yes	0. No	0. No	1. Yes, at home	0. No	0. No	1. Yes, at home
0. Control	4	2. Control	1. Female	4. 45-64	10	2012	1. autumn	1. Intermediate	0. No	0. No	0. No	0. No	0. No	0. No	0. No	0. No	0. No			2. Yes, outside	2. Yes, outside	0. No	0. No	0. No	0. No	0. No	1. Yes	2. Yes, some	0. No	0. No	0. No	1. Yes	1. Yes	0. No	1. Local and regional	0. No	0. No	0. No	1. Yes	0. No	0. No	1. Yes	1. Yes	0. No	0. No	1. Yes, at home	1. Yes, at home	0. No	1. Yes, at home
0. Control	1	2. Control	1. Female	3. 25-44	2	2013	0. winter	1. Intermediate	0. No	0. No	0. No	0. No	0. No	0. No	0. No	0. No	0. No			0. No	1. Yes, at home	0. No	0. No	0. No	0. No	0. No	0. No	2. Yes, some	0. No	1. Yes	0. No	0. No	0. No	0. No	1. Local and regional	1. Yes	0. No	1. Yes	1. Yes	0. No	1. Yes	1. Yes	1. Yes	0. No	0. No	0. No	0. No	0. No	1. Yes, at home
0. Control	2	2. Control	1. Female	3. 25-44	4	2013	2. spring	1. Intermediate	0. No	0. No	0. No	0. No	0. No	0. No	0. No	0. No	0. No			2. Yes, outside	1. Yes, at home	0. No	0. No	0. No	0. No	0. No	0. No	0. No	0. No	0. No	0. No	0. No	0. No	0. No	1. Local and regional	0. No	0. No	0. No	0. No	0. No	1. Yes	1. Yes	1. Yes	0. No	0. No		1. Yes, at home	0. No	0. No
0. Control	1	2. Control	1. Female	0. 0-4	3	2013	2. spring	1. Intermediate	0. No	0. No	0. No	0. No	0. No	0. No	0. No	0. No	0. No			0. No	0. No	0. No	0. No	0. No	0. No	1. Yes	0. No	0. No	0. No	0. No	0. No	0. No	1. Yes	1. Yes	1. Local and regional	1. Yes	0. No	0. No	1. Yes	1. Yes	1. Yes	1. Yes	1. Yes	0. No	0. No		3. Yes, outside and at home	1. Yes, at home	2. Yes, outside
0. Control	1	2. Control	1. Female	3. 25-44	2	2013	0. winter	1. Intermediate	0. No	0. No	0. No	0. No	0. No	0. No	0. No	0. No	0. No			0. No	0. No	0. No	0. No	0. No	0. No	0. No	0. No	0. No	0. No	0. No	0. No	0. No	0. No	1. Yes	1. Local and regional	0. No	0. No	0. No	1. Yes	0. No	1. Yes	1. Yes	1. Yes	0. No	0. No	0. No	0. No	0. No	0. No
0. Control	3	2. Control	1. Female	5. >=65	9	2012	1. autumn	1. Intermediate	0. No	0. No	0. No	0. No	0. No	0. No	0. No	0. No	0. No			0. No	0. No	0. No	0. No	0. No	0. No	1. Yes	0. No	1. Yes, a few	0. No	0. No	0. No	1. Yes	1. Yes	1. Yes	1. Local and regional	1. Yes	0. No	1. Yes	1. Yes	0. No	1. Yes	0. No	1. Yes	0. No	0. No	1. Yes, at home	1. Yes, at home	1. Yes, at home	1. Yes, at home
0. Control	1	2. Control	0. Male	4. 45-64	3	2013	2. spring	1. Intermediate	0. No	0. No	0. No	0. No	0. No	0. No	0. No	0. No	0. No			0. No	0. No	0. No	0. No	0. No	0. No	1. Yes	1. Yes	0. No	0. No	0. No	0. No	0. No	0. No	0. No	1. Local and regional	0. No	0. No	1. Yes	1. Yes	0. No	1. Yes	0. No	1. Yes	0. No	0. No	0. No	1. Yes, at home	1. Yes, at home	1. Yes, at home
0. Control	4	2. Control	1. Female	4. 45-64	12	2012	0. winter	1. Intermediate	0. No	0. No	0. No	0. No	0. No	0. No	0. No	0. No	0. No			1. Yes, at home	2. Yes, outside	0. No	0. No	0. No	0. No	0. No	1. Yes	1. Yes, a few	0. No	1. Yes	0. No	0. No	1. Yes	1. Yes	1. Local and regional	0. No	0. No	1. Yes	1. Yes	0. No	1. Yes	1. Yes	1. Yes	0. No	0. No	1. Yes, at home	1. Yes, at home	1. Yes, at home	0. No
0. Control	4	2. Control	0. Male	5. >=65	12	2012	0. winter	1. Intermediate	0. No	0. No	0. No	0. No	0. No	0. No	0. No	0. No	0. No			0. No	0. No	0. No	0. No	0. No	0. No	0. No	1. Yes	0. No	0. No	0. No	0. No	1. Yes	0. No	0. No	1. Local and regional	1. Yes	0. No	0. No	1. Yes	0. No	1. Yes	1. Yes	1. Yes	0. No	0. No	0. No	1. Yes, at home	1. Yes, at home	0. No
0. Control	2	2. Control	0. Male	3. 25-44	4	2013	2. spring	2. Rural	0. No	0. No	0. No	0. No	0. No	0. No	0. No	0. No	0. No			0. No	0. No	0. No	0. No	0. No	0. No	1. Yes	1. Yes	0. No	0. No	0. No	0. No	0. No	1. Yes	1. Yes	0. Local	0. No	0. No	0. No	0. No	0. No	1. Yes	1. Yes	1. Yes	0. No	0. No	1. Yes, at home	1. Yes, at home	1. Yes, at home	2. Yes, outside
0. Control	1	2. Control	1. Female	0. 0-4	1	2013	0. winter	2. Rural	0. No	0. No	0. No	0. No	0. No	0. No	0. No	0. No	0. No			0. No	1. Yes, at home	0. No	0. No	0. No	0. No	1. Yes	1. Yes	0. No	0. No	1. Yes	0. No	1. Yes	0. No	1. Yes	0. Local	0. No	1. Yes	1. Yes	1. Yes	1. Yes	1. Yes	1. Yes	1. Yes		0. No	1. Yes, at home	0. No	0. No	1. Yes, at home
0. Control	2	2. Control	0. Male	0. 0-4	4	2013	2. spring	2. Rural	0. No	0. No	0. No	0. No	0. No	0. No	0. No	0. No	0. No			0. No	2. Yes, outside	0. No	0. No	0. No	0. No	1. Yes	0. No	1. Yes, a few	0. No	0. No	0. No	0. No	0. No	0. No	0. Local	0. No	0. No	0. No	1. Yes	0. No	1. Yes	0. No	1. Yes	0. No	0. No	0. No	3. Yes, outside and at home	0. No	0. No
0. Control	2	2. Control	1. Female	3. 25-44	4	2013	2. spring	1. Intermediate	0. No	0. No	0. No	0. No	0. No	0. No	0. No	0. No	0. No			2. Yes, outside	0. No	0. No	0. No	0. No	0. No	0. No	1. Yes	0. No	0. No	0. No	0. No	0. No	0. No	1. Yes	1. Local and regional	0. No	0. No	1. Yes	1. Yes	0. No	1. Yes	1. Yes	1. Yes	0. No	0. No	1. Yes, at home	0. No	1. Yes, at home	0. No
0. Control	2	2. Control	0. Male	0. 0-4	4	2013	2. spring	1. Intermediate	0. No	0. No	0. No	0. No	0. No	0. No	0. No	0. No	0. No			2. Yes, outside	0. No	0. No	0. No	0. No	0. No	0. No	0. No	0. No	0. No	0. No	0. No	0. No	0. No	1. Yes	1. Local and regional	0. No	0. No	0. No	0. No	0. No	1. Yes	0. No	1. Yes	0. No	0. No	0. No	0. No	1. Yes, at home	1. Yes, at home
0. Control	1	2. Control	1. Female	1. 5-14	3	2013	2. spring	2. Rural	0. No	0. No	0. No	0. No	0. No	0. No	0. No	0. No	0. No			0. No	1. Yes, at home	0. No	0. No	0. No	1. Yes, at home	0. No	0. No	0. No	0. No	0. No	0. No	1. Yes	1. Yes	1. Yes	1. Local and regional	0. No	0. No	0. No	1. Yes	0. No	1. Yes	1. Yes	1. Yes	0. No	0. No	0. No	1. Yes, at home	0. No	1. Yes, at home
0. Control	2	2. Control	1. Female	2. 15-24	6	2012	3. summer	2. Rural	0. No	0. No	0. No	0. No	0. No	0. No	0. No	0. No	0. No			3. Yes, at home and outside	0. No	0. No	0. No	0. No	0. No	1. Yes	1. Yes	1. Yes, a few	0. No	0. No	0. No	0. No	0. No	0. No	1. Local and regional	0. No	0. No	1. Yes	1. Yes	0. No	1. Yes	1. Yes	1. Yes	0. No	0. No		1. Yes, at home	0. No	1. Yes, at home
0. Control	3	2. Control	0. Male	1. 5-14	9	2012	1. autumn	2. Rural	0. No	0. No	0. No	0. No	0. No	0. No	0. No	0. No	0. No			1. Yes, at home	1. Yes, at home	0. No	0. No	0. No	0. No	1. Yes	1. Yes	3. Yes, a lot	0. No	1. Yes	0. No	0. No	0. No	0. No	1. Local and regional	0. No	0. No	0. No	0. No	0. No	1. Yes	1. Yes	1. Yes	0. No	0. No	1. Yes, at home	1. Yes, at home	1. Yes, at home	0. No
0. Control	1	2. Control	1. Female	0. 0-4	2	2013	0. winter	2. Rural	0. No	0. No	0. No	0. No	0. No	0. No	0. No	0. No	0. No			0. No	0. No	0. No	0. No	0. No	0. No	0. No	0. No	0. No	0. No	0. No	0. No	0. No	0. No	0. No	1. Local and regional	0. No	0. No	0. No	0. No	0. No	0. No	0. No	1. Yes	0. No	0. No	1. Yes, at home	0. No	0. No	0. No
0. Control	4	2. Control	1. Female	2. 15-24	12	2012	0. winter	2. Rural	0. No	0. No	0. No	0. No	0. No	0. No	0. No	0. No	0. No			1. Yes, at home	0. No	0. No	0. No	0. No	0. No	1. Yes	1. Yes	2. Yes, some	0. No	0. No	0. No	0. No	0. No	0. No	1. Local and regional	0. No	0. No	0. No	1. Yes	0. No	1. Yes	0. No	1. Yes	0. No	0. No	0. No	1. Yes, at home	0. No	0. No
0. Control	4	2. Control	1. Female	2. 15-24	10	2012	1. autumn	2. Rural	0. No	0. No	0. No	0. No	0. No	0. No	0. No	0. No	0. No			1. Yes, at home	0. No	0. No	0. No	0. No		1. Yes	1. Yes	2. Yes, some	0. No	0. No	0. No	0. No	0. No	0. No	1. Local and regional	0. No	0. No	1. Yes	1. Yes	0. No	1. Yes		1. Yes	0. No	0. No	0. No	1. Yes, at home		1. Yes, at home
0. Control	3	2. Control	1. Female	3. 25-44	9	2012	1. autumn	2. Rural	0. No	0. No	0. No	0. No	0. No	0. No	0. No	0. No	0. No			1. Yes, at home	2. Yes, outside	2. Yes, outside	2. Yes, outside	1. Yes, at home		1. Yes	1. Yes	1. Yes, a few	0. No	1. Yes	0. No	1. Yes	0. No	1. Yes	1. Local and regional	0. No	0. No	1. Yes	1. Yes	0. No	1. Yes	0. No	1. Yes	0. No	0. No	1. Yes, at home	1. Yes, at home	1. Yes, at home	1. Yes, at home
0. Control	2	2. Control	1. Female	4. 45-64	5	2013	2. spring	2. Rural	0. No	0. No	0. No	0. No	0. No	0. No	0. No	0. No	0. No			1. Yes, at home	0. No	0. No	0. No	0. No	0. No	1. Yes	1. Yes	1. Yes, a few	0. No	0. No	0. No	1. Yes	1. Yes	1. Yes	1. Local and regional	0. No	0. No	1. Yes	1. Yes	0. No	1. Yes	1. Yes	1. Yes	0. No	0. No	1. Yes, at home	1. Yes, at home	0. No	1. Yes, at home
0. Control	2	2. Control	0. Male	1. 5-14	4	2013	2. spring	2. Rural	0. No	0. No	0. No	0. No	0. No	0. No	0. No	0. No	0. No			2. Yes, outside	0. No	2. Yes, outside	2. Yes, outside	2. Yes, outside	2. Yes, outside	0. No	0. No	0. No	0. No	0. No	0. No	0. No	1. Yes	1. Yes	1. Local and regional	0. No	1. Yes	0. No	1. Yes	0. No	1. Yes	1. Yes	1. Yes	0. No	0. No	1. Yes, at home	0. No	0. No	0. No
0. Control	2	2. Control	1. Female	3. 25-44	5	2012	2. spring	2. Rural	0. No	0. No	0. No	0. No	0. No	0. No	0. No	0. No	0. No			0. No	0. No	0. No	0. No	0. No	0. No	1. Yes	1. Yes	1. Yes, a few	0. No	0. No	0. No	1. Yes	1. Yes	1. Yes	1. Local and regional	1. Yes	0. No	1. Yes	1. Yes	0. No	1. Yes	1. Yes	1. Yes	0. No	0. No	1. Yes, at home	0. No	1. Yes, at home	1. Yes, at home
0. Control	2	2. Control	0. Male	5. >=65	5	2013	2. spring	2. Rural	0. No	0. No	0. No	0. No	0. No	0. No	0. No	0. No	0. No			2. Yes, outside	0. No	0. No	0. No	0. No	0. No	1. Yes	1. Yes	1. Yes, a few	0. No	0. No	0. No	1. Yes	0. No	1. Yes	1. Local and regional	1. Yes	1. Yes	1. Yes	1. Yes	1. Yes	1. Yes	1. Yes	1. Yes	0. No	0. No	1. Yes, at home	0. No	1. Yes, at home	0. No
0. Control	4	2. Control	0. Male	5. >=65	12	2012	0. winter	2. Rural	0. No	0. No	0. No	0. No	0. No	0. No	0. No	0. No	0. No			2. Yes, outside	0. No	0. No	0. No	0. No	0. No	1. Yes	1. Yes	1. Yes, a few	0. No	0. No	0. No	1. Yes	0. No	1. Yes	1. Local and regional	0. No	0. No	0. No	1. Yes	0. No	1. Yes	1. Yes	0. No	0. No	0. No	1. Yes, at home	0. No	0. No	0. No
0. Control	2	2. Control	0. Male	3. 25-44	5	2012	2. spring	2. Rural	0. No	0. No	0. No	0. No	0. No	0. No	0. No	0. No	0. No			2. Yes, outside	2. Yes, outside	0. No	0. No	2. Yes, outside	0. No	0. No	0. No	1. Yes, a few	0. No	0. No	0. No	0. No	0. No	0. No	1. Local and regional	0. No	1. Yes	0. No	0. No	0. No	1. Yes	0. No	1. Yes	0. No	0. No	0. No	0. No	0. No	0. No
0. Control	4	2. Control	1. Female	0. 0-4	10	2012	1. autumn	2. Rural	0. No	0. No	0. No	0. No	0. No	0. No	0. No	0. No	0. No			1. Yes, at home	1. Yes, at home	2. Yes, outside	0. No	0. No	1. Yes, at home	1. Yes	1. Yes	2. Yes, some	0. No	1. Yes	0. No	1. Yes	0. No	1. Yes	1. Local and regional	1. Yes	1. Yes	0. No	1. Yes	1. Yes	1. Yes	0. No	1. Yes	0. No	0. No	1. Yes, at home	1. Yes, at home	1. Yes, at home	0. No
0. Control	1	2. Control	1. Female	0. 0-4	2	2013	0. winter	2. Rural	0. No	0. No	0. No	0. No	0. No	0. No	0. No	0. No	0. No			2. Yes, outside	0. No	0. No	0. No	0. No	0. No	1. Yes	1. Yes	0. No	0. No	1. Yes	0. No	0. No	0. No	0. No	0. Local	0. No	0. No	0. No	1. Yes	0. No	0. No	1. Yes	1. Yes	0. No	0. No	1. Yes, at home	0. No	1. Yes, at home	1. Yes, at home
0. Control	1	2. Control	1. Female	0. 0-4	2	2013	0. winter	1. Intermediate	0. No	0. No	0. No	0. No	0. No	0. No	0. No	0. No	0. No			2. Yes, outside	0. No	0. No	0. No	0. No	0. No	0. No	0. No	0. No	0. No	0. No	0. No	0. No	0. No	0. No	1. Local and regional	0. No	0. No	0. No	1. Yes	0. No	0. No	0. No	1. Yes	0. No	0. No	0. No	0. No	1. Yes, at home	0. No
0. Control	1	2. Control	1. Female	3. 25-44	1	2013	0. winter	1. Intermediate	0. No	0. No	0. No	0. No	0. No	0. No	0. No	0. No	0. No			2. Yes, outside	1. Yes, at home	0. No	0. No	0. No	0. No	1. Yes	1. Yes	0. No	0. No	0. No	0. No	0. No	1. Yes	0. No	1. Local and regional	0. No	0. No	1. Yes	1. Yes	0. No	1. Yes	1. Yes	1. Yes	0. No	0. No	0. No	1. Yes, at home	1. Yes, at home	1. Yes, at home
0. Control	1	2. Control	1. Female	3. 25-44	2	2013	0. winter	1. Intermediate	0. No	0. No	0. No	0. No	0. No	0. No	0. No	0. No	0. No			2. Yes, outside	1. Yes, at home	0. No	0. No	0. No	0. No	1. Yes	1. Yes	0. No	0. No	0. No	0. No	0. No	0. No	0. No	1. Local and regional	0. No	0. No	1. Yes	1. Yes	0. No	1. Yes	1. Yes	1. Yes	0. No	0. No	1. Yes, at home	1. Yes, at home	1. Yes, at home	1. Yes, at home
0. Control	3	2. Control	1. Female	4. 45-64	8	2012	3. summer	1. Intermediate	0. No	0. No	0. No	0. No	0. No	0. No	0. No	0. No	0. No			2. Yes, outside	2. Yes, outside	2. Yes, outside	0. No	2. Yes, outside		1. Yes	1. Yes	3. Yes, a lot	0. No	0. No	0. No	1. Yes	1. Yes	1. Yes	1. Local and regional	1. Yes	1. Yes	1. Yes	1. Yes	1. Yes	1. Yes	1. Yes	1. Yes	1. Yes	0. No	0. No	1. Yes, at home	1. Yes, at home	0. No
0. Control	4	2. Control	1. Female	4. 45-64	10	2012	1. autumn	1. Intermediate	0. No	0. No	0. No	0. No	0. No	0. No	0. No	0. No	0. No			2. Yes, outside	1. Yes, at home	0. No	0. No	0. No	0. No	1. Yes	1. Yes	2. Yes, some	0. No	0. No	0. No	0. No	1. Yes	1. Yes	1. Local and regional	0. No	0. No	1. Yes	1. Yes	0. No	1. Yes	1. Yes	1. Yes	0. No	0. No	1. Yes, at home	0. No	1. Yes, at home	2. Yes, outside
0. Control	4	2. Control	0. Male	5. >=65	11	2012	1. autumn	1. Intermediate	0. No	0. No	0. No	0. No	0. No	0. No	0. No	0. No	0. No			2. Yes, outside	2. Yes, outside	0. No	0. No	0. No	0. No	1. Yes	1. Yes	0. No	0. No	0. No	0. No	0. No	0. No	1. Yes	1. Local and regional	0. No	0. No	1. Yes	1. Yes	0. No	1. Yes	1. Yes	0. No	0. No	0. No	1. Yes, at home	0. No	0. No	1. Yes, at home
0. Control	3	2. Control	1. Female	2. 15-24	7	2012	3. summer	1. Intermediate	0. No	0. No	0. No	0. No	0. No	0. No	0. No	0. No	0. No			2. Yes, outside	0. No	0. No	0. No	0. No	0. No	1. Yes	1. Yes	0. No	0. No	0. No	0. No	0. No	1. Yes	1. Yes	1. Local and regional	0. No	1. Yes	0. No	0. No	0. No	1. Yes	1. Yes	1. Yes	0. No	0. No	1. Yes, at home	1. Yes, at home	1. Yes, at home	0. No
0. Control	3	2. Control	1. Female	3. 25-44	9	2012	1. autumn	1. Intermediate	0. No	0. No	0. No	0. No	0. No	0. No	0. No	0. No	0. No			0. No	0. No	0. No	0. No	0. No	1. Yes, at home	1. Yes	1. Yes	1. Yes, a few	0. No	0. No	0. No	0. No	1. Yes	0. No	1. Local and regional	0. No	0. No	0. No	1. Yes	0. No	1. Yes	1. Yes	1. Yes	0. No	0. No	0. No	3. Yes, outside and at home	0. No	0. No
0. Control	2	2. Control	0. Male	4. 45-64	4	2013	2. spring	1. Intermediate	0. No	0. No	0. No	0. No	0. No	0. No	0. No	0. No	0. No			0. No	1. Yes, at home	0. No	0. No	0. No	0. No	1. Yes	1. Yes	0. No	0. No	0. No	0. No	0. No	1. Yes	1. Yes	1. Local and regional	0. No	0. No	1. Yes	1. Yes	0. No	1. Yes	1. Yes	1. Yes	0. No	0. No	0. No	1. Yes, at home	1. Yes, at home	1. Yes, at home
0. Control	4	2. Control	1. Female	3. 25-44	11	2012	1. autumn	1. Intermediate	0. No	0. No	0. No	0. No	0. No	0. No	0. No	0. No	0. No			0. No	1. Yes, at home	0. No	0. No	0. No	0. No	1. Yes		1. Yes, a few	0. No	0. No	0. No	0. No	0. No	0. No	1. Local and regional	0. No	0. No	0. No	1. Yes	0. No	1. Yes	1. Yes	1. Yes	0. No	0. No	0. No	1. Yes, at home	1. Yes, at home	0. No
0. Control	2	2. Control	0. Male	5. >=65	4	2013	2. spring	1. Intermediate	0. No	0. No	0. No	0. No	0. No	0. No	0. No	0. No	0. No			2. Yes, outside	0. No	0. No	0. No	0. No	0. No	0. No	1. Yes	0. No	0. No	0. No	0. No	1. Yes	0. No	1. Yes	1. Local and regional	1. Yes	1. Yes	0. No	1. Yes	0. No	1. Yes	1. Yes	1. Yes	0. No	0. No	1. Yes, at home	1. Yes, at home	0. No	0. No
0. Control	2	2. Control	0. Male	1. 5-14	4	2013	2. spring	1. Intermediate	0. No	0. No	0. No	0. No	0. No	0. No	0. No	0. No	0. No			0. No	0. No	2. Yes, outside	2. Yes, outside	0. No	2. Yes, outside	1. Yes	1. Yes	0. No	0. No	1. Yes	0. No	0. No	1. Yes	0. No	1. Local and regional	0. No	0. No	1. Yes	1. Yes	1. Yes	1. Yes	0. No	1. Yes	0. No	0. No	1. Yes, at home	1. Yes, at home	1. Yes, at home	0. No
0. Control	4	2. Control	1. Female	4. 45-64	12	2012	0. winter	1. Intermediate	0. No	0. No	0. No	0. No	0. No	0. No	0. No	0. No	0. No			0. No	0. No	0. No	0. No	0. No	0. No	1. Yes	1. Yes	2. Yes, some	0. No	0. No	0. No	1. Yes	1. Yes	1. Yes	1. Local and regional	0. No	0. No	1. Yes	1. Yes	0. No	1. Yes	1. Yes	1. Yes	0. No	0. No	1. Yes, at home	0. No	1. Yes, at home	0. No
0. Control	1	2. Control	1. Female	4. 45-64	1	2013	0. winter	1. Intermediate	0. No	0. No	0. No	0. No	0. No	0. No	0. No	0. No	0. No			0. No	0. No	0. No	0. No	0. No	0. No	0. No	1. Yes	1. Yes, a few	0. No	0. No	0. No	1. Yes	0. No	1. Yes	1. Local and regional	0. No	0. No	1. Yes	1. Yes	1. Yes	1. Yes	1. Yes	1. Yes	0. No	0. No	0. No	1. Yes, at home	0. No	1. Yes, at home
0. Control	3	2. Control	1. Female	1. 5-14	7	2012	3. summer	1. Intermediate	0. No	0. No	0. No	0. No	0. No	0. No	0. No	0. No	0. No			2. Yes, outside	0. No	0. No	0. No	0. No	1. Yes, at home	0. No	0. No	1. Yes, a few	0. No	1. Yes	0. No	1. Yes	0. No	1. Yes	1. Local and regional	0. No	0. No	0. No	1. Yes	0. No	1. Yes	0. No	1. Yes	0. No	0. No	1. Yes, at home	1. Yes, at home	0. No	0. No
0. Control	3	2. Control	0. Male	3. 25-44	8	2012	3. summer	1. Intermediate	0. No	0. No	0. No	0. No	0. No	0. No	0. No	0. No	0. No			0. No	2. Yes, outside	0. No	0. No	0. No	0. No	1. Yes	1. Yes	1. Yes, a few	0. No	0. No	0. No	0. No	0. No	0. No	1. Local and regional	0. No	0. No	1. Yes	1. Yes	0. No	1. Yes	1. Yes	1. Yes	0. No	0. No	1. Yes, at home	1. Yes, at home	0. No	3. Yes, outside and at home
0. Control	4	2. Control	0. Male	2. 15-24	11	2012	1. autumn	1. Intermediate	0. No	0. No	0. No	0. No	0. No	0. No	0. No	0. No	0. No			0. No	0. No	0. No	0. No	0. No	0. No	0. No	0. No	0. No	0. No	0. No	0. No	0. No	1. Yes	1. Yes	1. Local and regional	0. No	0. No	0. No	0. No	0. No	1. Yes	1. Yes	1. Yes	0. No	0. No	1. Yes, at home	1. Yes, at home	0. No	0. No
0. Control	1	2. Control	0. Male	2. 15-24	1	2013	0. winter	2. Rural	0. No	0. No	0. No	0. No	0. No	0. No	0. No	0. No	0. No			0. No	0. No	0. No	0. No	0. No	0. No	1. Yes	0. No	1. Yes, a few	0. No	0. No	0. No	0. No	1. Yes	1. Yes	0. Local	0. No	0. No	1. Yes	1. Yes	0. No	1. Yes	1. Yes	1. Yes	0. No	0. No	0. No	1. Yes, at home	0. No	1. Yes, at home
0. Control	4	2. Control	0. Male	4. 45-64	10	2012	1. autumn	0. Urban	0. No	0. No	0. No	0. No	0. No	0. No	0. No	0. No	0. No			1. Yes, at home	0. No	0. No	0. No	0. No	1. Yes, at home	0. No	1. Yes	1. Yes, a few	0. No	0. No	0. No	0. No	0. No	0. No	2. Regional	0. No	0. No	0. No	1. Yes	0. No	1. Yes	1. Yes	1. Yes	0. No	0. No	1. Yes, at home	0. No	0. No	1. Yes, at home
0. Control	4	2. Control	0. Male	4. 45-64	10	2012	1. autumn	0. Urban	0. No	0. No	0. No	0. No	0. No	0. No	0. No	0. No	0. No			0. No	0. No	0. No	0. No	0. No	0. No	1. Yes	1. Yes	0. No	0. No	0. No	0. No	0. No	0. No	0. No	2. Regional	0. No	0. No	0. No	1. Yes	0. No	1. Yes	0. No	1. Yes	0. No	0. No	0. No	0. No	1. Yes, at home	0. No
0. Control	4	2. Control	1. Female	2. 15-24	11	2012	1. autumn	0. Urban	0. No	0. No	0. No	0. No	0. No	0. No	0. No	0. No	0. No			0. No	1. Yes, at home	0. No	0. No	0. No	0. No	1. Yes	1. Yes	0. No	0. No	0. No	0. No	0. No	0. No	0. No	2. Regional	0. No	0. No	0. No	1. Yes	0. No	1. Yes	1. Yes	1. Yes	0. No	0. No		0. No	0. No	1. Yes, at home
0. Control	4	2. Control	0. Male	1. 5-14	10	2012	1. autumn	0. Urban	0. No	0. No	0. No	0. No	0. No	0. No	0. No	0. No	0. No			1. Yes, at home	0. No	0. No	0. No	0. No	0. No	0. No	0. No	2. Yes, some	0. No	1. Yes	0. No	0. No	1. Yes	1. Yes	2. Regional	0. No	0. No	0. No	0. No	0. No	1. Yes	0. No	1. Yes	0. No	0. No	0. No	1. Yes, at home	0. No	1. Yes, at home
0. Control	2	2. Control	1. Female	4. 45-64	4	2013	2. spring	0. Urban	0. No	0. No	0. No	0. No	0. No	0. No	0. No	0. No	0. No			0. No	0. No	0. No	0. No	0. No	0. No	1. Yes	1. Yes	0. No	0. No	1. Yes	0. No	0. No	1. Yes	0. No	2. Regional	0. No	0. No	1. Yes	1. Yes	0. No	1. Yes	1. Yes	1. Yes	0. No	0. No	0. No	1. Yes, at home	0. No	1. Yes, at home
0. Control	4	2. Control	1. Female	3. 25-44	11	2012	1. autumn	0. Urban	0. No	0. No	0. No	0. No	0. No	0. No	0. No	0. No	0. No			2. Yes, outside	0. No	0. No	0. No	1. Yes, at home	0. No	1. Yes	1. Yes	2. Yes, some	0. No	0. No	0. No	1. Yes	0. No	0. No	2. Regional	0. No	0. No	1. Yes	1. Yes	0. No	1. Yes	1. Yes	1. Yes	0. No	0. No	0. No	1. Yes, at home	1. Yes, at home	1. Yes, at home
0. Control	2	2. Control	0. Male	4. 45-64	4	2013	2. spring	0. Urban	0. No	0. No	0. No	0. No	0. No	0. No	0. No	0. No	0. No			1. Yes, at home	0. No	0. No	0. No	0. No	0. No	0. No	1. Yes	0. No	0. No	0. No	0. No	1. Yes	1. Yes	0. No	2. Regional	0. No	1. Yes	1. Yes	1. Yes	1. Yes	1. Yes	1. Yes	1. Yes	0. No	0. No	0. No	0. No	1. Yes, at home	0. No
0. Control	1	2. Control	0. Male	1. 5-14	3	2013	2. spring	0. Urban	0. No	0. No	0. No	0. No	0. No	0. No	0. No	0. No	0. No			1. Yes, at home	0. No	0. No	0. No	0. No	0. No	0. No	0. No	0. No	0. No	0. No	0. No	0. No	1. Yes	1. Yes	2. Regional	0. No	0. No	0. No	0. No	0. No	1. Yes	0. No	1. Yes	0. No	0. No	3. Yes, outside and at home	1. Yes, at home	3. Yes, outside and at home	2. Yes, outside
0. Control	3	2. Control	1. Female	4. 45-64	9	2012	1. autumn	0. Urban	0. No	0. No	0. No	0. No	0. No	0. No	0. No	0. No	0. No			3. Yes, at home and outside	3. Yes, at home and outside	0. No	0. No	0. No	0. No	1. Yes	1. Yes	1. Yes, a few	0. No	1. Yes	0. No	0. No	0. No	0. No	2. Regional	0. No	0. No	1. Yes	1. Yes	0. No	1. Yes	1. Yes	1. Yes	0. No	0. No	1. Yes, at home	1. Yes, at home	1. Yes, at home	0. No
0. Control	1	2. Control	1. Female	0. 0-4	3	2013	2. spring	2. Rural	0. No	0. No	0. No	0. No	0. No	0. No	0. No	0. No	0. No			0. No	0. No	1. Yes, at home	0. No	0. No	0. No	1. Yes	1. Yes	0. No	0. No	0. No	0. No	0. No	0. No	0. No	0. Local	0. No	0. No	0. No	0. No	0. No	0. No	1. Yes	1. Yes	0. No	0. No	2. Yes, outside	2. Yes, outside	0. No	1. Yes, at home
0. Control	2	2. Control	1. Female	3. 25-44	4	2013	2. spring	2. Rural	0. No	0. No	0. No	0. No	0. No	0. No	0. No	0. No	0. No			3. Yes, at home and outside	1. Yes, at home	1. Yes, at home	0. No	1. Yes, at home	3. Yes, at home and outside	1. Yes	1. Yes	0. No	0. No	0. No	0. No	1. Yes	1. Yes	1. Yes	0. Local	0. No	1. Yes	1. Yes	1. Yes	0. No	1. Yes	1. Yes	1. Yes	1. Yes	0. No	3. Yes, outside and at home	1. Yes, at home	1. Yes, at home	1. Yes, at home
0. Control	4	2. Control	1. Female	3. 25-44	12	2012	0. winter	2. Rural	0. No	0. No	0. No	0. No	0. No	0. No	0. No	0. No	0. No			0. No	0. No	0. No	0. No	0. No	0. No	1. Yes	1. Yes	0. No	0. No	0. No	0. No	0. No	0. No	1. Yes	0. Local	0. No	0. No	0. No	1. Yes	0. No	1. Yes	0. No	1. Yes	0. No	0. No		0. No	0. No	0. No
0. Control	2	2. Control	0. Male	0. 0-4	6	2012	3. summer	2. Rural	0. No	0. No	0. No	0. No	0. No	0. No	0. No	0. No	0. No			0. No	0. No	0. No	0. No	0. No	0. No	0. No	1. Yes	1. Yes, a few	0. No	0. No	0. No	1. Yes	0. No	0. No	0. Local	1. Yes	1. Yes	1. Yes	1. Yes	1. Yes	1. Yes	1. Yes	1. Yes	0. No	0. No	1. Yes, at home	1. Yes, at home	1. Yes, at home	1. Yes, at home
0. Control	3	2. Control	1. Female	4. 45-64	9	2012	1. autumn	1. Intermediate	0. No	0. No	0. No	0. No	0. No	0. No	0. No	0. No	0. No			0. No	2. Yes, outside	0. No	0. No	0. No	0. No	0. No	1. Yes	1. Yes, a few	0. No	1. Yes	0. No	1. Yes	1. Yes	1. Yes	2. Regional	0. No	0. No	1. Yes	1. Yes	0. No	1. Yes	1. Yes	1. Yes	0. No	0. No	1. Yes, at home	1. Yes, at home	0. No	0. No
0. Control	1	2. Control	1. Female	4. 45-64	1	2013	0. winter	1. Intermediate	0. No	0. No	0. No	0. No	0. No	0. No	0. No	0. No	0. No			0. No	2. Yes, outside	0. No	0. No	0. No	0. No	1. Yes	0. No	0. No	0. No	0. No	0. No	0. No	0. No	0. No	2. Regional	0. No	0. No	1. Yes	1. Yes	0. No	1. Yes	1. Yes	1. Yes	0. No	0. No	0. No	1. Yes, at home	0. No	2. Yes, outside
0. Control	4	2. Control	0. Male	3. 25-44	12	2012	0. winter	1. Intermediate	0. No	0. No	0. No	0. No	0. No	0. No	0. No	0. No	0. No			2. Yes, outside	3. Yes, at home and outside	0. No	0. No	0. No	0. No	0. No	1. Yes	0. No	0. No	1. Yes	0. No	0. No	0. No	0. No	2. Regional	0. No	0. No	0. No	1. Yes	0. No	1. Yes	1. Yes	1. Yes	0. No	0. No	0. No	0. No	0. No	2. Yes, outside
0. Control	4	2. Control	1. Female	4. 45-64	11	2012	1. autumn	1. Intermediate	0. No	0. No	0. No	0. No	0. No	0. No	0. No	0. No	0. No			1. Yes, at home	1. Yes, at home	0. No	0. No	0. No	1. Yes, at home	0. No	0. No	1. Yes, a few	0. No	0. No	0. No	1. Yes	0. No	1. Yes	2. Regional	0. No	0. No	0. No	1. Yes	0. No	1. Yes	0. No	1. Yes	0. No	0. No	1. Yes, at home	1. Yes, at home	0. No	0. No
0. Control	3	2. Control	0. Male	3. 25-44	8	2012	3. summer	1. Intermediate	0. No	0. No	0. No	0. No	0. No	0. No	0. No	0. No	0. No			1. Yes, at home	2. Yes, outside	2. Yes, outside	0. No	0. No	2. Yes, outside	1. Yes	1. Yes	2. Yes, some	0. No	0. No	0. No	1. Yes	0. No	0. No	2. Regional	0. No	0. No	0. No	1. Yes	0. No	1. Yes	1. Yes	1. Yes	0. No	0. No		0. No	1. Yes, at home	0. No
0. Control	1	2. Control	1. Female	1. 5-14	2	2013	0. winter	1. Intermediate	0. No	0. No	0. No	0. No	0. No	0. No	0. No	0. No	0. No			0. No	1. Yes, at home	0. No	0. No	0. No	0. No	0. No	1. Yes	0. No	0. No	0. No	0. No	0. No	0. No	0. No	2. Regional	0. No	0. No	0. No	1. Yes	0. No	1. Yes	1. Yes	1. Yes	0. No	0. No		1. Yes, at home	0. No	0. No
0. Control	1	2. Control	0. Male	3. 25-44	3	2013	2. spring	1. Intermediate	0. No	0. No	0. No	0. No	0. No	0. No	0. No	0. No	0. No			0. No	0. No	0. No	0. No	0. No	0. No	1. Yes	1. Yes	0. No	0. No	0. No	0. No	0. No	0. No	0. No	2. Regional	0. No	0. No	0. No	0. No	0. No	0. No	0. No	0. No	0. No	0. No	0. No	0. No	0. No	0. No
0. Control	2	2. Control	0. Male	4. 45-64	5	2013	2. spring	1. Intermediate	0. No	0. No	0. No	0. No	0. No	0. No	0. No	0. No	0. No			3. Yes, at home and outside	1. Yes, at home	0. No	0. No	0. No	1. Yes, at home	0. No	1. Yes	1. Yes, a few	0. No	0. No	0. No	1. Yes	0. No	0. No	2. Regional	0. No	0. No	1. Yes	1. Yes	0. No	1. Yes	1. Yes	1. Yes	0. No	0. No	1. Yes, at home	1. Yes, at home	0. No	2. Yes, outside
0. Control	1	2. Control	0. Male	2. 15-24	1	2013	0. winter	1. Intermediate	0. No	0. No	0. No	0. No	0. No	0. No	0. No	0. No	0. No			2. Yes, outside	0. No	0. No	0. No	0. No	0. No	0. No	1. Yes	0. No	0. No	0. No	0. No	0. No	0. No	0. No	2. Regional	0. No	0. No	1. Yes	1. Yes	0. No	1. Yes	1. Yes	1. Yes	0. No	0. No	0. No	0. No	0. No	0. No
0. Control	3	2. Control	1. Female	0. 0-4	9	2012	1. autumn	1. Intermediate	0. No	0. No	0. No	0. No	0. No	0. No	0. No	0. No	0. No			0. No	0. No	0. No	0. No	0. No	0. No	1. Yes	0. No	2. Yes, some	0. No	1. Yes	0. No	1. Yes	1. Yes	0. No	2. Regional	1. Yes	1. Yes	0. No	0. No	0. No	1. Yes	0. No	1. Yes	0. No	0. No	0. No	1. Yes, at home	0. No	1. Yes, at home
0. Control	4	2. Control	1. Female	3. 25-44	12	2012	0. winter	1. Intermediate	0. No	0. No	0. No	0. No	0. No	0. No	0. No	0. No	0. No			1. Yes, at home	0. No	0. No	0. No	0. No	0. No	1. Yes	1. Yes	0. No	0. No	0. No	0. No	0. No	0. No	0. No	2. Regional	0. No	0. No	0. No	1. Yes	0. No	1. Yes	1. Yes	1. Yes	0. No	0. No	0. No	1. Yes, at home	0. No	1. Yes, at home
0. Control	2	2. Control	0. Male	1. 5-14	4	2013	2. spring	1. Intermediate	0. No	0. No	0. No	0. No	0. No	0. No	0. No	0. No	0. No			1. Yes, at home	1. Yes, at home	1. Yes, at home	0. No	1. Yes, at home	1. Yes, at home	1. Yes	0. No	1. Yes, a few	0. No	0. No	0. No	1. Yes	1. Yes	1. Yes	2. Regional		1. Yes	0. No				1. Yes	1. Yes	0. No	0. No	1. Yes, at home	1. Yes, at home	0. No	1. Yes, at home
0. Control	4	2. Control	1. Female	2. 15-24	10	2012	1. autumn	1. Intermediate	0. No	0. No	0. No	0. No	0. No	0. No	0. No	0. No	0. No			0. No	1. Yes, at home	0. No	0. No	0. No	1. Yes, at home	0. No	0. No	3. Yes, a lot	0. No	0. No	0. No	0. No	0. No	0. No	2. Regional	0. No	1. Yes	0. No	1. Yes	0. No	1. Yes	1. Yes	1. Yes	0. No	0. No	1. Yes, at home	0. No	1. Yes, at home	0. No
0. Control	4	2. Control	1. Female	2. 15-24	10	2012	1. autumn	1. Intermediate	0. No	0. No	0. No	0. No	0. No	0. No	0. No	0. No	0. No			2. Yes, outside	1. Yes, at home	0. No	0. No	0. No	1. Yes, at home	1. Yes	1. Yes	3. Yes, a lot	0. No	0. No	0. No	0. No	0. No	1. Yes	2. Regional	0. No	0. No	0. No	1. Yes	1. Yes	1. Yes	1. Yes	1. Yes	0. No	0. No	1. Yes, at home	0. No	1. Yes, at home	0. No
0. Control	1	2. Control	0. Male	0. 0-4	3	2013	2. spring	1. Intermediate	0. No	0. No	0. No	0. No	0. No	0. No	0. No	0. No	0. No			0. No	2. Yes, outside	0. No	0. No	0. No	0. No	0. No	1. Yes	0. No	0. No	1. Yes	0. No	0. No	0. No	0. No	2. Regional	1. Yes	1. Yes	0. No	1. Yes	1. Yes	1. Yes	1. Yes	1. Yes	0. No	0. No	1. Yes, at home	1. Yes, at home	1. Yes, at home	1. Yes, at home
0. Control	4	2. Control	0. Male	3. 25-44	11	2012	1. autumn	1. Intermediate	0. No	0. No	0. No	0. No	0. No	0. No	0. No	0. No	0. No			2. Yes, outside	1. Yes, at home	0. No	0. No	0. No	0. No	1. Yes	1. Yes	1. Yes, a few	0. No	0. No	0. No	0. No	1. Yes	1. Yes	2. Regional	0. No	1. Yes	1. Yes	1. Yes	0. No	1. Yes	1. Yes	1. Yes	0. No	0. No	0. No	1. Yes, at home	0. No	1. Yes, at home
0. Control	3	2. Control	0. Male	3. 25-44	8	2012	3. summer	1. Intermediate	0. No	0. No	0. No	0. No	0. No	0. No	0. No	0. No	0. No			0. No	0. No	0. No	0. No	0. No	0. No	1. Yes	1. Yes	1. Yes, a few	0. No	0. No	0. No	0. No	0. No	0. No	2. Regional	0. No	0. No	1. Yes	1. Yes	0. No	1. Yes	0. No	1. Yes	0. No	0. No	0. No	1. Yes, at home		1. Yes, at home
0. Control	4	2. Control	1. Female	1. 5-14	12	2012	0. winter	1. Intermediate	0. No	0. No	0. No	0. No	0. No	0. No	0. No	0. No	0. No			1. Yes, at home	0. No	0. No	0. No	0. No	0. No	1. Yes	1. Yes	0. No	0. No	1. Yes	0. No	0. No	1. Yes	0. No	2. Regional	0. No	0. No	0. No	0. No	0. No	1. Yes	0. No	1. Yes	0. No	0. No	0. No	1. Yes, at home	0. No	1. Yes, at home
0. Control	2	2. Control	0. Male	4. 45-64	5	2012	2. spring	1. Intermediate	0. No	0. No	0. No	0. No	0. No	0. No	0. No	0. No	0. No			1. Yes, at home	0. No	0. No	0. No	0. No	0. No	0. No	0. No	1. Yes, a few	0. No	0. No	0. No	1. Yes	1. Yes	0. No	2. Regional	0. No	0. No	1. Yes	1. Yes	1. Yes	1. Yes	0. No	1. Yes	0. No	0. No	0. No	1. Yes, at home	1. Yes, at home	1. Yes, at home
0. Control	1	2. Control	0. Male	0. 0-4	1	2013	0. winter	1. Intermediate	0. No	0. No	0. No	0. No	0. No	0. No	0. No	0. No	0. No			0. No	0. No	0. No	0. No	0. No	0. No	0. No	1. Yes	0. No	0. No	0. No	0. No	0. No	0. No	0. No	2. Regional	0. No	0. No	0. No	0. No	0. No	0. No	1. Yes	0. No		0. No	0. No	0. No	0. No	0. No
0. Control	3	2. Control	0. Male	3. 25-44	7	2012	3. summer	1. Intermediate	0. No	0. No	0. No	0. No	0. No	0. No	0. No	0. No	0. No			2. Yes, outside	0. No		0. No	0. No	0. No	1. Yes	1. Yes	1. Yes, a few	0. No	0. No	0. No	0. No	0. No	0. No	2. Regional	0. No	0. No	1. Yes	1. Yes	0. No	1. Yes	0. No	1. Yes	0. No	0. No	1. Yes, at home	2. Yes, outside	1. Yes, at home	0. No
0. Control	3	2. Control	1. Female	4. 45-64	8	2012	3. summer	1. Intermediate	0. No	0. No	0. No	0. No	0. No	0. No	0. No	0. No	0. No			0. No	1. Yes, at home	0. No	0. No	0. No	0. No	0. No	0. No	1. Yes, a few	0. No	1. Yes	0. No	1. Yes	0. No	0. No	2. Regional	0. No	0. No	1. Yes	1. Yes	0. No	1. Yes	0. No	1. Yes	0. No	0. No	1. Yes, at home	1. Yes, at home	2. Yes, outside	2. Yes, outside
0. Control	2	2. Control	0. Male	1. 5-14	5	2013	2. spring	1. Intermediate	0. No	0. No	0. No	0. No	0. No	0. No	0. No	0. No	0. No			0. No	1. Yes, at home	0. No	0. No	0. No	1. Yes, at home	1. Yes	1. Yes	1. Yes, a few	0. No	1. Yes	0. No	0. No	1. Yes	0. No	2. Regional	0. No	0. No	0. No	0. No	0. No	0. No	0. No	1. Yes	0. No	0. No	1. Yes, at home	1. Yes, at home	0. No	0. No
0. Control	3	2. Control	0. Male	3. 25-44	9	2012	1. autumn	1. Intermediate	0. No	0. No	0. No	0. No	0. No	0. No	0. No	0. No	0. No			3. Yes, at home and outside	3. Yes, at home and outside	0. No	0. No	0. No	0. No	0. No	1. Yes	1. Yes, a few	0. No	0. No	0. No	1. Yes	0. No	0. No	2. Regional	0. No	0. No	0. No	0. No	0. No	1. Yes	1. Yes	1. Yes	0. No	0. No	1. Yes, at home	0. No	0. No	1. Yes, at home
0. Control	2	2. Control	1. Female	3. 25-44	5	2013	2. spring	1. Intermediate	0. No	0. No	0. No	0. No	0. No	0. No	0. No	0. No	0. No			0. No	0. No	0. No	0. No	0. No	0. No	0. No	0. No	0. No	0. No	0. No	0. No	1. Yes	1. Yes	1. Yes	2. Regional	1. Yes	0. No	1. Yes	1. Yes	0. No	1. Yes	1. Yes	1. Yes	0. No	0. No	1. Yes, at home	0. No	1. Yes, at home	1. Yes, at home
0. Control	3	2. Control	0. Male	5. >=65	7	2012	3. summer	1. Intermediate	0. No	0. No	0. No	0. No	0. No	0. No	0. No	0. No	0. No			0. No	1. Yes, at home	0. No	0. No	0. No	1. Yes, at home	1. Yes	1. Yes	1. Yes, a few	0. No	0. No	0. No	1. Yes	0. No	1. Yes	2. Regional	0. No	0. No	1. Yes	1. Yes	1. Yes	1. Yes	0. No	1. Yes	0. No	0. No	0. No	0. No	1. Yes, at home	1. Yes, at home
0. Control	4	2. Control	1. Female	3. 25-44	10	2012	1. autumn	1. Intermediate	0. No	0. No	0. No	0. No	0. No	0. No	0. No	0. No	0. No			0. No	2. Yes, outside	1. Yes, at home	0. No	0. No	0. No	1. Yes	1. Yes	2. Yes, some	0. No	1. Yes	0. No	1. Yes	0. No	0. No	2. Regional	1. Yes	0. No	1. Yes	1. Yes	0. No	1. Yes	1. Yes	1. Yes	0. No	0. No	0. No	0. No	1. Yes, at home	0. No
0. Control	2	2. Control	1. Female	3. 25-44	5	2013	2. spring	1. Intermediate	0. No	0. No	0. No	0. No	0. No	0. No	0. No	0. No	0. No			0. No	0. No	0. No	0. No	0. No	0. No	1. Yes	1. Yes	1. Yes, a few	0. No	1. Yes	0. No	0. No	1. Yes	1. Yes	2. Regional	0. No	0. No	1. Yes	1. Yes	0. No	1. Yes	1. Yes	1. Yes	0. No	0. No	0. No	1. Yes, at home	0. No	1. Yes, at home
0. Control	2	2. Control	1. Female	2. 15-24	6	2012	3. summer	1. Intermediate	0. No	0. No	0. No	0. No	0. No	0. No	0. No	0. No	0. No			1. Yes, at home	0. No	0. No	0. No	0. No	0. No	1. Yes	1. Yes	2. Yes, some	0. No	1. Yes	1. Yes	1. Yes	1. Yes	1. Yes	2. Regional	0. No	0. No	0. No	1. Yes	0. No	1. Yes	0. No	0. No	0. No	0. No	0. No	0. No	0. No	0. No
0. Control	1	2. Control	0. Male	0. 0-4	1	2013	0. winter	1. Intermediate	0. No	0. No	0. No	0. No	0. No	0. No	0. No	0. No	0. No			1. Yes, at home	1. Yes, at home	2. Yes, outside	0. No	0. No	2. Yes, outside	0. No	0. No	1. Yes, a few	0. No	0. No	0. No	0. No	0. No	1. Yes	2. Regional	0. No	0. No	0. No	1. Yes	0. No	1. Yes	1. Yes	1. Yes	0. No	0. No	1. Yes, at home	0. No	1. Yes, at home	0. No
0. Control	1	2. Control	1. Female	2. 15-24	2	2013	0. winter	1. Intermediate	0. No	0. No	0. No	0. No	0. No	0. No	0. No	0. No	0. No			1. Yes, at home	0. No	0. No	0. No	0. No	0. No		1. Yes	0. No	0. No	0. No	0. No	0. No	1. Yes	1. Yes	2. Regional	0. No	0. No	1. Yes	1. Yes	0. No	1. Yes	1. Yes	1. Yes	0. No	0. No	1. Yes, at home	1. Yes, at home	0. No	0. No
0. Control	3	2. Control	1. Female	3. 25-44	9	2012	1. autumn	1. Intermediate	0. No	0. No	0. No	0. No	0. No	0. No	0. No	0. No	0. No			1. Yes, at home	0. No	0. No	0. No	0. No	0. No	0. No	0. No	1. Yes, a few	0. No	0. No	0. No	1. Yes	0. No	0. No	2. Regional	0. No	0. No	1. Yes	1. Yes	1. Yes	1. Yes	0. No	1. Yes	0. No	0. No	1. Yes, at home	1. Yes, at home	2. Yes, outside	2. Yes, outside
0. Control	3	2. Control	0. Male	1. 5-14	8	2012	3. summer	1. Intermediate	0. No	0. No	0. No	0. No	0. No	0. No	0. No	0. No	0. No			0. No	0. No	0. No	0. No	0. No	0. No	0. No	1. Yes	2. Yes, some	0. No	1. Yes	0. No	0. No	0. No	0. No	2. Regional	0. No	1. Yes	0. No	1. Yes	1. Yes	1. Yes	1. Yes	1. Yes	0. No	0. No	3. Yes, outside and at home	0. No	0. No	1. Yes, at home
0. Control	1	2. Control	0. Male	0. 0-4	1	2013	0. winter	0. Urban	0. No	0. No	0. No	0. No	0. No	0. No	0. No	0. No	0. No			2. Yes, outside	1. Yes, at home	0. No	0. No	0. No	0. No	0. No	0. No	0. No	0. No	0. No	0. No	0. No	0. No	1. Yes	2. Regional	0. No	0. No	1. Yes	1. Yes	0. No	1. Yes	1. Yes	1. Yes	0. No	0. No	0. No	1. Yes, at home	1. Yes, at home	1. Yes, at home
0. Control	2	2. Control	0. Male	1. 5-14	5	2013	2. spring	0. Urban	0. No	0. No	0. No	0. No	0. No	0. No	0. No	0. No	0. No			0. No	1. Yes, at home	0. No	0. No	0. No	0. No	0. No	0. No	0. No	0. No	0. No	0. No	0. No	0. No	0. No	2. Regional	0. No	0. No	0. No	0. No	0. No	0. No		1. Yes	0. No	0. No	0. No	1. Yes, at home	1. Yes, at home	0. No
0. Control	1	2. Control	1. Female	5. >=65	3	2013	2. spring	0. Urban	0. No	0. No	0. No	0. No	0. No	0. No	0. No	0. No	0. No			2. Yes, outside	2. Yes, outside					0. No	0. No	1. Yes, a few	0. No	1. Yes	0. No	0. No	0. No	0. No	2. Regional	0. No	0. No	1. Yes	1. Yes	0. No	1. Yes	1. Yes	1. Yes	0. No	0. No	0. No	0. No	0. No	1. Yes, at home
0. Control	3	2. Control	0. Male	3. 25-44	8	2012	3. summer	0. Urban	0. No	0. No	0. No	0. No	0. No	0. No	0. No	0. No	0. No			0. No	0. No	0. No	0. No	0. No	0. No	0. No	1. Yes	1. Yes, a few	0. No	0. No	0. No	0. No	0. No	0. No	2. Regional	0. No	0. No	1. Yes	1. Yes	0. No	1. Yes	0. No	1. Yes	0. No	0. No	0. No	0. No	1. Yes, at home	2. Yes, outside
0. Control	4	2. Control	1. Female	3. 25-44	10	2012	1. autumn	0. Urban	0. No	0. No	0. No	0. No	0. No	0. No	0. No	0. No	0. No			0. No	0. No	0. No	0. No	0. No	0. No	0. No	1. Yes	1. Yes, a few	0. No	0. No	0. No	0. No	0. No	1. Yes	2. Regional	1. Yes	0. No	1. Yes	1. Yes	0. No	1. Yes	1. Yes	1. Yes	0. No	0. No	1. Yes, at home	1. Yes, at home	1. Yes, at home	0. No
0. Control	4	2. Control	0. Male	3. 25-44	11	2012	1. autumn	0. Urban	0. No	0. No	0. No	0. No	0. No	0. No	0. No	0. No	0. No			1. Yes, at home	0. No	0. No	0. No	0. No	0. No	0. No	0. No	0. No	0. No	1. Yes	0. No	0. No	1. Yes	1. Yes	2. Regional	1. Yes	0. No	1. Yes	1. Yes	0. No	1. Yes	1. Yes	1. Yes	0. No	0. No	3. Yes, outside and at home	1. Yes, at home	1. Yes, at home	3. Yes, outside and at home
0. Control	2	2. Control	0. Male	2. 15-24	4	2013	2. spring	0. Urban	0. No	0. No	0. No	0. No	0. No	0. No	0. No	0. No	0. No			0. No	0. No	0. No	0. No	0. No	0. No	0. No	0. No	1. Yes, a few	0. No	0. No	0. No	0. No	1. Yes	0. No	2. Regional	0. No	0. No	1. Yes	1. Yes	0. No	1. Yes	0. No	1. Yes	0. No	0. No	0. No	1. Yes, at home	0. No	0. No
0. Control	2	2. Control	1. Female	3. 25-44	5	2012	2. spring	0. Urban	0. No	0. No	0. No	0. No	0. No	0. No	0. No	0. No	0. No			0. No	1. Yes, at home	0. No	0. No	0. No	0. No	0. No	1. Yes	1. Yes, a few	0. No	0. No	0. No	0. No	0. No	0. No	2. Regional	0. No	0. No	1. Yes	1. Yes	0. No	1. Yes	1. Yes	1. Yes	0. No	0. No	0. No	1. Yes, at home	0. No	1. Yes, at home
0. Control	2	2. Control	0. Male	3. 25-44	6	2012	3. summer	0. Urban	0. No	0. No	0. No	0. No	0. No	0. No	0. No	0. No	0. No			0. No	2. Yes, outside	0. No	0. No	0. No	0. No	0. No	0. No	1. Yes, a few	0. No	0. No	0. No	0. No	0. No	0. No	2. Regional	0. No	0. No	0. No	1. Yes	0. No	1. Yes	1. Yes	1. Yes	0. No	0. No	0. No	1. Yes, at home		1. Yes, at home
0. Control	1	2. Control	0. Male	1. 5-14	3	2013	2. spring	0. Urban	0. No	0. No	0. No	0. No	0. No	0. No	0. No	0. No	0. No			1. Yes, at home	0. No	0. No	0. No	0. No		0. No	1. Yes	0. No	0. No	1. Yes	0. No	1. Yes	1. Yes	1. Yes	2. Regional	1. Yes	1. Yes	0. No	1. Yes	0. No	1. Yes	0. No	1. Yes	0. No		1. Yes, at home	0. No	1. Yes, at home	1. Yes, at home
0. Control	4	2. Control	0. Male	3. 25-44	11	2012	1. autumn	0. Urban	0. No	0. No	0. No	0. No	0. No	0. No	0. No	0. No	0. No			2. Yes, outside	1. Yes, at home	0. No	0. No	0. No	2. Yes, outside	1. Yes	1. Yes	1. Yes, a few	0. No	0. No	0. No	0. No	0. No	1. Yes	2. Regional	0. No	1. Yes	1. Yes	1. Yes	0. No	1. Yes	1. Yes	1. Yes		0. No	1. Yes, at home			1. Yes, at home
0. Control	4	2. Control	0. Male	1. 5-14	10	2012	1. autumn	0. Urban	0. No	0. No	0. No	0. No	0. No	0. No	0. No	0. No	0. No			1. Yes, at home	0. No	0. No	0. No	0. No	0. No	0. No	1. Yes	0. No	0. No	0. No	0. No	1. Yes	1. Yes	1. Yes	2. Regional	1. Yes	0. No	1. Yes	1. Yes	0. No	0. No	0. No	1. Yes	0. No	0. No	1. Yes, at home	0. No	1. Yes, at home	1. Yes, at home
0. Control	1	2. Control	1. Female	0. 0-4	1	2013	0. winter	0. Urban	0. No	0. No	0. No	0. No	0. No	0. No	0. No	0. No	0. No			0. No	0. No	0. No	0. No	0. No	0. No	0. No	0. No	0. No	0. No	0. No	0. No	0. No	0. No	0. No	2. Regional	0. No	0. No	0. No	0. No	0. No	0. No	0. No	1. Yes	0. No	0. No	0. No	0. No	0. No	0. No
0. Control	1	2. Control	0. Male	2. 15-24	2	2013	0. winter	0. Urban	0. No	0. No	0. No	0. No	0. No	0. No	0. No	0. No	0. No			1. Yes, at home	2. Yes, outside	0. No	0. No	0. No	1. Yes, at home	0. No	1. Yes	1. Yes, a few	0. No	0. No	0. No	0. No	0. No	0. No	2. Regional	0. No	0. No	1. Yes	1. Yes	0. No	1. Yes	1. Yes	1. Yes	0. No	0. No	0. No	1. Yes, at home	0. No	2. Yes, outside
0. Control	2	2. Control	0. Male	1. 5-14	6	2012	3. summer	0. Urban	0. No	0. No	0. No	0. No	0. No	0. No	0. No	0. No	0. No			3. Yes, at home and outside	0. No	0. No	0. No	0. No	0. No	0. No	1. Yes	1. Yes, a few	0. No	0. No	0. No	1. Yes	0. No	1. Yes	2. Regional	0. No	0. No	1. Yes	1. Yes	0. No	1. Yes	1. Yes	1. Yes	0. No	0. No	1. Yes, at home	1. Yes, at home	1. Yes, at home	1. Yes, at home
0. Control	4	2. Control	0. Male	4. 45-64	10	2012	1. autumn	0. Urban	0. No	0. No	0. No	0. No	0. No	0. No	0. No	0. No	0. No			2. Yes, outside	0. No	0. No	0. No	0. No		0. No	1. Yes	1. Yes, a few	0. No	0. No	1. Yes	0. No	0. No	1. Yes	2. Regional	0. No	0. No	0. No	0. No	1. Yes	1. Yes	1. Yes	1. Yes	0. No	0. No	0. No	0. No	1. Yes, at home	0. No
0. Control	4	2. Control	0. Male	1. 5-14	11	2012	1. autumn	0. Urban	0. No	0. No	0. No	0. No	0. No	0. No	0. No	0. No	0. No			1. Yes, at home	0. No	0. No	0. No	0. No	0. No	1. Yes	0. No	0. No	0. No	1. Yes	0. No	0. No	0. No	0. No	2. Regional	0. No	0. No	0. No	1. Yes	0. No	1. Yes	0. No	1. Yes	0. No	0. No	1. Yes, at home	1. Yes, at home	0. No	1. Yes, at home
0. Control	3	2. Control	0. Male	3. 25-44	7	2012	3. summer	0. Urban	0. No	0. No	0. No	0. No	0. No	0. No	0. No	0. No	0. No			0. No	1. Yes, at home	0. No	0. No	0. No	2. Yes, outside		1. Yes	1. Yes, a few	0. No	0. No	0. No	1. Yes		0. No	2. Regional	0. No	1. Yes	1. Yes	1. Yes	0. No	1. Yes	1. Yes	1. Yes	0. No	0. No	0. No	1. Yes, at home	0. No	1. Yes, at home
0. Control	4	2. Control	0. Male	3. 25-44	12	2012	0. winter	0. Urban	0. No	0. No	0. No	0. No	0. No	0. No	0. No	0. No	0. No			1. Yes, at home	0. No	0. No	0. No	0. No	0. No	0. No	0. No	1. Yes, a few	0. No	0. No	0. No	0. No	0. No	0. No	2. Regional	0. No	0. No	1. Yes	1. Yes	0. No	1. Yes	1. Yes	1. Yes	0. No	1. Yes, at home	1. Yes, at home	1. Yes, at home	2. Yes, outside	1. Yes, at home
0. Control	2	2. Control	0. Male	5. >=65	5	2013	2. spring	0. Urban	0. No	0. No	0. No	0. No	0. No	0. No	0. No	0. No	0. No			0. No	0. No	0. No	0. No	0. No	0. No	0. No	0. No	1. Yes, a few	0. No	1. Yes	0. No	0. No	1. Yes	1. Yes	2. Regional	0. No	1. Yes	0. No	1. Yes	1. Yes	1. Yes	1. Yes	1. Yes	0. No	0. No	1. Yes, at home	1. Yes, at home	2. Yes, outside	1. Yes, at home
0. Control	1	2. Control	0. Male	1. 5-14	3	2013	2. spring	0. Urban	0. No	0. No	0. No	0. No	0. No	0. No	0. No	0. No	0. No			0. No	1. Yes, at home	0. No	0. No	0. No	0. No	1. Yes	1. Yes	0. No	0. No	1. Yes	0. No	0. No	1. Yes	0. No	2. Regional	0. No	0. No	0. No	1. Yes	0. No	1. Yes	0. No	1. Yes	0. No	0. No	0. No	1. Yes, at home	1. Yes, at home	1. Yes, at home
0. Control	1	2. Control	1. Female	0. 0-4	1	2013	0. winter	0. Urban	0. No	0. No	0. No	0. No	0. No	0. No	0. No	0. No	0. No			1. Yes, at home	1. Yes, at home	0. No	0. No	0. No	0. No	1. Yes	1. Yes	0. No	0. No	0. No	0. No	0. No	0. No	0. No	2. Regional	0. No	0. No	0. No	1. Yes	0. No	1. Yes	1. Yes	1. Yes	0. No	0. No	1. Yes, at home	0. No		1. Yes, at home
0. Control	2	2. Control	1. Female	3. 25-44	5	2013	2. spring	1. Intermediate	0. No	0. No	0. No	0. No	0. No	0. No	0. No	0. No	0. No			1. Yes, at home		0. No	0. No	0. No	0. No	1. Yes	1. Yes	0. No	0. No	0. No	0. No	0. No	0. No	1. Yes	2. Regional	0. No	0. No	1. Yes	1. Yes	0. No	1. Yes	0. No	1. Yes	0. No	0. No		1. Yes, at home		1. Yes, at home
0. Control	3	2. Control	1. Female	3. 25-44	7	2012	3. summer	1. Intermediate	0. No	0. No	0. No	0. No	0. No	0. No	0. No	0. No	0. No			1. Yes, at home	0. No	0. No	0. No	0. No	0. No		1. Yes	1. Yes, a few	0. No	0. No	0. No	0. No	1. Yes	1. Yes	2. Regional	0. No	0. No	1. Yes	1. Yes	0. No	1. Yes	1. Yes	1. Yes	0. No	0. No	1. Yes, at home	1. Yes, at home	1. Yes, at home	1. Yes, at home
0. Control	3	2. Control	0. Male	2. 15-24	8	2012	3. summer	1. Intermediate	0. No	0. No	0. No	0. No	0. No	0. No	0. No	0. No	0. No			1. Yes, at home	0. No	0. No	0. No	0. No	0. No	1. Yes	1. Yes	1. Yes, a few	0. No	1. Yes	0. No	0. No	0. No	1. Yes	2. Regional	0. No	0. No	0. No	1. Yes	0. No	1. Yes	0. No	1. Yes	0. No	0. No	0. No	0. No	1. Yes, at home	1. Yes, at home
0. Control	4	2. Control	0. Male	1. 5-14	12	2012	0. winter	1. Intermediate	0. No	0. No	0. No	0. No	0. No	0. No	0. No	0. No	0. No			1. Yes, at home	0. No	0. No	0. No	0. No	0. No	0. No	0. No	1. Yes, a few	0. No	1. Yes	1. Yes	0. No	1. Yes	1. Yes	2. Regional	0. No	0. No	0. No	1. Yes	0. No	1. Yes	1. Yes	1. Yes	0. No	0. No	1. Yes, at home	1. Yes, at home	1. Yes, at home	1. Yes, at home
0. Control	2	2. Control	0. Male	5. >=65	5	2012	2. spring	1. Intermediate	0. No	0. No	0. No	0. No	0. No	0. No	0. No	0. No	0. No			2. Yes, outside	2. Yes, outside	0. No	0. No	0. No	0. No	0. No	0. No	1. Yes, a few	0. No	0. No	0. No	1. Yes	0. No	0. No	2. Regional	0. No	0. No	1. Yes	1. Yes	1. Yes	1. Yes	0. No	1. Yes	0. No	0. No	1. Yes, at home	0. No	1. Yes, at home	2. Yes, outside
0. Control	4	2. Control	1. Female	3. 25-44	10	2012	1. autumn	1. Intermediate	0. No	0. No	0. No	0. No	0. No	0. No	0. No	0. No	0. No			1. Yes, at home	0. No	0. No	0. No	0. No	1. Yes, at home	1. Yes	1. Yes	2. Yes, some	0. No	0. No	0. No	0. No	0. No	0. No	2. Regional	1. Yes	0. No	1. Yes	1. Yes	1. Yes	1. Yes	1. Yes	1. Yes	0. No	0. No	1. Yes, at home	1. Yes, at home	1. Yes, at home	1. Yes, at home
0. Control	4	2. Control	0. Male	3. 25-44	11	2012	1. autumn	1. Intermediate	0. No	0. No	0. No	0. No	0. No	0. No	0. No	0. No	0. No			2. Yes, outside	2. Yes, outside	0. No	0. No	0. No	0. No	0. No	1. Yes	1. Yes, a few	0. No	0. No	0. No	0. No	1. Yes	0. No	2. Regional	0. No	0. No	0. No	1. Yes	0. No	1. Yes	1. Yes	1. Yes	0. No	0. No	1. Yes, at home	2. Yes, outside	0. No	1. Yes, at home
0. Control	3	2. Control	1. Female	5. >=65	8	2012	3. summer	1. Intermediate	0. No	0. No	0. No	0. No	0. No	0. No	0. No	0. No	0. No			0. No	0. No	0. No	0. No	0. No	0. No	1. Yes	1. Yes	1. Yes, a few	0. No	1. Yes	0. No	1. Yes	1. Yes	1. Yes	2. Regional	0. No	0. No	0. No	1. Yes	0. No	1. Yes	1. Yes	1. Yes	0. No	0. No	1. Yes, at home	1. Yes, at home	1. Yes, at home	0. No
0. Control	4	2. Control	1. Female	1. 5-14	10	2012	1. autumn	1. Intermediate	0. No	0. No	0. No	0. No	0. No	0. No	0. No	0. No	0. No			1. Yes, at home	0. No	0. No	0. No	0. No	0. No	0. No	0. No	1. Yes, a few	0. No	0. No	0. No	0. No	0. No	0. No	2. Regional	0. No	0. No	0. No	0. No	0. No	0. No		1. Yes	0. No	0. No	0. No	1. Yes, at home	0. No	0. No
0. Control	1	2. Control	1. Female	2. 15-24	2	2013	0. winter	1. Intermediate	0. No	0. No	0. No	0. No	0. No	0. No	0. No	0. No	0. No			0. No	1. Yes, at home	0. No	0. No	0. No	1. Yes, at home	0. No	0. No	0. No	0. No	0. No	0. No	1. Yes	0. No	1. Yes	2. Regional	0. No	0. No	1. Yes	1. Yes	0. No	1. Yes	1. Yes	1. Yes	0. No	0. No	1. Yes, at home	0. No		0. No
0. Control	2	2. Control	1. Female	5. >=65	5	2012	2. spring	1. Intermediate	0. No	0. No	0. No	0. No	0. No	0. No	0. No	0. No	0. No			0. No	1. Yes, at home	0. No	0. No	0. No	0. No	0. No	0. No	1. Yes, a few	0. No	0. No	0. No	0. No	1. Yes	1. Yes	2. Regional	0. No	0. No	1. Yes	1. Yes	0. No	0. No	0. No	1. Yes	0. No	0. No	1. Yes, at home	0. No	1. Yes, at home	0. No
0. Control	3	2. Control	1. Female	5. >=65	9	2012	1. autumn	1. Intermediate	0. No	0. No	0. No	0. No	0. No	0. No	0. No	0. No	0. No			0. No	0. No	0. No	0. No	0. No	0. No	1. Yes	1. Yes	1. Yes, a few	0. No	0. No	0. No	1. Yes	1. Yes	1. Yes	2. Regional	0. No	0. No	0. No	1. Yes	0. No	1. Yes	1. Yes	1. Yes	0. No	0. No	0. No	0. No	1. Yes, at home	0. No
0. Control	4	2. Control	1. Female	0. 0-4	12	2012	0. winter	1. Intermediate	0. No	0. No	0. No	0. No	0. No	0. No	0. No	0. No	0. No			0. No	0. No	0. No	0. No	0. No	0. No	0. No	1. Yes	0. No	0. No	1. Yes	0. No	0. No	0. No	0. No	2. Regional	0. No	1. Yes	0. No	1. Yes	0. No	0. No	1. Yes	1. Yes	0. No	0. No	1. Yes, at home		0. No	1. Yes, at home
0. Control	1	2. Control	1. Female	4. 45-64	2	2013	0. winter	1. Intermediate	0. No	0. No	0. No	0. No	0. No	0. No	0. No	0. No	0. No			0. No	0. No	0. No	0. No	0. No	0. No	1. Yes	1. Yes	0. No	0. No	0. No	0. No	0. No	0. No	0. No	2. Regional	0. No	0. No	0. No	0. No	0. No	0. No	0. No	1. Yes	0. No	0. No	0. No	0. No	0. No	0. No
0. Control	2	2. Control	0. Male	3. 25-44	5	2012	2. spring	1. Intermediate	0. No	0. No	0. No	0. No	0. No	0. No	0. No	0. No	0. No				1. Yes, at home	1. Yes, at home	0. No	0. No		0. No	0. No	1. Yes, a few		1. Yes		1. Yes			2. Regional	0. No	0. No	1. Yes	1. Yes		1. Yes	0. No	1. Yes	0. No	0. No	0. No	1. Yes, at home	0. No	1. Yes, at home
0. Control	2	2. Control	1. Female	3. 25-44	5	2013	2. spring	1. Intermediate	0. No	0. No	0. No	0. No	0. No	0. No	0. No	0. No	0. No			1. Yes, at home	0. No	0. No	0. No	0. No	0. No	1. Yes	1. Yes	1. Yes, a few	0. No	0. No	0. No	1. Yes	0. No	1. Yes	2. Regional	1. Yes	0. No	1. Yes	1. Yes	1. Yes	1. Yes	1. Yes	1. Yes	0. No	0. No	1. Yes, at home	2. Yes, outside		1. Yes, at home
0. Control	2	2. Control	0. Male	3. 25-44	4	2013	2. spring	1. Intermediate	0. No	0. No	0. No	0. No	0. No	0. No	0. No	0. No	0. No			1. Yes, at home	0. No	0. No	0. No	0. No	0. No	1. Yes	0. No	0. No	0. No	0. No	0. No	1. Yes	1. Yes	0. No	2. Regional	0. No	0. No	0. No	1. Yes	0. No	1. Yes	1. Yes	1. Yes	0. No	0. No	1. Yes, at home	1. Yes, at home	1. Yes, at home	1. Yes, at home
0. Control	1	2. Control	0. Male	3. 25-44	1	2013	0. winter	1. Intermediate	0. No	0. No	0. No	0. No	0. No	0. No	0. No	0. No	0. No			0. No	0. No	0. No	0. No	0. No	0. No		0. No	0. No	0. No	0. No	0. No	0. No	0. No	0. No	2. Regional	0. No	0. No	1. Yes	1. Yes	0. No	1. Yes	0. No	1. Yes	0. No	0. No	0. No	0. No	1. Yes, at home	1. Yes, at home
0. Control	3	2. Control	1. Female	0. 0-4	9	2012	1. autumn	1. Intermediate	0. No	0. No	0. No	0. No	0. No	0. No	0. No	0. No	0. No			2. Yes, outside	0. No	0. No	0. No	0. No	0. No	1. Yes	1. Yes	1. Yes, a few	0. No	0. No	0. No	0. No	0. No	0. No	2. Regional	0. No	0. No	0. No	0. No	0. No	0. No	0. No	1. Yes	0. No	0. No	0. No	0. No	0. No	0. No
0. Control	2	2. Control	1. Female	3. 25-44	4	2013	2. spring	1. Intermediate	0. No	0. No	0. No	0. No	0. No	0. No	0. No	0. No	0. No			0. No	0. No	0. No	0. No	0. No	0. No	0. No	0. No	0. No	0. No	0. No	0. No	0. No	1. Yes	0. No	2. Regional	0. No	0. No	1. Yes	1. Yes	0. No	1. Yes	1. Yes	1. Yes	0. No	0. No	0. No	1. Yes, at home	0. No	1. Yes, at home
0. Control	1	2. Control	1. Female	3. 25-44	2	2013	0. winter	1. Intermediate	0. No	0. No	0. No	0. No	0. No	0. No	0. No	0. No	0. No			1. Yes, at home	0. No	0. No	0. No	0. No	0. No	0. No	0. No	0. No	0. No	0. No	0. No	1. Yes	0. No	1. Yes	2. Regional	0. No	0. No	1. Yes	1. Yes	0. No	1. Yes	1. Yes	1. Yes	0. No	0. No	1. Yes, at home	0. No	1. Yes, at home	1. Yes, at home
0. Control	1	2. Control	1. Female	4. 45-64	2	2013	0. winter	1. Intermediate	0. No	0. No	0. No	0. No	0. No	0. No	0. No	0. No	0. No			0. No	0. No	0. No	0. No	0. No	0. No	0. No	1. Yes	0. No	0. No	0. No	0. No	0. No	1. Yes	0. No	2. Regional	0. No	0. No	1. Yes	1. Yes	0. No	1. Yes	1. Yes	1. Yes	0. No	0. No	1. Yes, at home	0. No		1. Yes, at home
0. Control	2	2. Control	0. Male	3. 25-44	5	2012	2. spring	1. Intermediate	0. No	0. No	0. No	0. No	0. No	0. No	0. No	0. No	0. No			1. Yes, at home	1. Yes, at home	2. Yes, outside		1. Yes, at home	0. No	1. Yes		2. Yes, some	0. No	0. No	1. Yes	1. Yes	1. Yes	1. Yes	2. Regional	0. No	1. Yes	1. Yes	1. Yes	0. No	1. Yes	1. Yes	1. Yes	0. No	0. No	1. Yes, at home	0. No	1. Yes, at home	1. Yes, at home
0. Control	4	2. Control	0. Male	0. 0-4	11	2012	1. autumn	1. Intermediate	0. No	0. No	0. No	0. No	0. No	0. No	0. No	0. No	0. No			0. No	0. No	0. No	0. No	0. No	0. No	1. Yes	1. Yes	1. Yes, a few	0. No	0. No	0. No	0. No	0. No	1. Yes	2. Regional	0. No	0. No	0. No	1. Yes	0. No	1. Yes	0. No	1. Yes	0. No	0. No	0. No	1. Yes, at home	0. No	0. No
0. Control	1	2. Control	0. Male	5. >=65	3	2013	2. spring	1. Intermediate	0. No	0. No	0. No	0. No	0. No	0. No	0. No	0. No	0. No			0. No	2. Yes, outside	0. No	0. No	0. No	0. No	0. No	0. No	0. No	0. No	0. No	0. No	0. No	0. No	0. No	2. Regional	0. No	0. No	1. Yes	1. Yes	1. Yes	1. Yes	1. Yes	1. Yes	0. No	0. No	1. Yes, at home	1. Yes, at home	1. Yes, at home	1. Yes, at home
0. Control	4	2. Control	1. Female	2. 15-24	10	2012	1. autumn	1. Intermediate	0. No	0. No	0. No	0. No	0. No	0. No	0. No	0. No	0. No			0. No	0. No	0. No	0. No	0. No	0. No	1. Yes	1. Yes	1. Yes, a few	0. No	0. No	0. No	0. No	0. No	0. No	2. Regional	0. No	0. No	0. No	1. Yes	0. No	1. Yes	0. No	1. Yes	0. No	0. No	0. No	0. No	0. No	0. No
0. Control	4	2. Control	0. Male	0. 0-4	11	2012	1. autumn	1. Intermediate	0. No	0. No	0. No	0. No	0. No	0. No	0. No	0. No	0. No			2. Yes, outside	0. No	0. No	0. No	0. No	0. No	1. Yes	1. Yes	1. Yes, a few	0. No	1. Yes	0. No	0. No	0. No	0. No	2. Regional	0. No	0. No	0. No	0. No	0. No	0. No	0. No	1. Yes	0. No	0. No	0. No	0. No	0. No	0. No
0. Control	1	2. Control	0. Male	3. 25-44	1	2013	0. winter	1. Intermediate	0. No	0. No	0. No	0. No	0. No	0. No	0. No	0. No	0. No			0. No	0. No	0. No	0. No	0. No	0. No	0. No	0. No	0. No	0. No	0. No	0. No	0. No	0. No	0. No	2. Regional	0. No	0. No	0. No	0. No	0. No	0. No	0. No	1. Yes	0. No	0. No	0. No	0. No	0. No	0. No
0. Control	3	2. Control	1. Female	4. 45-64	7	2012	3. summer	1. Intermediate	0. No	0. No	0. No	0. No	0. No	0. No	0. No	0. No	0. No			0. No	0. No	0. No	0. No	0. No	1. Yes, at home	0. No	1. Yes	1. Yes, a few	0. No	0. No	0. No	1. Yes	0. No	0. No	2. Regional	0. No	0. No	1. Yes	1. Yes	0. No	0. No	0. No	1. Yes	0. No	0. No	1. Yes, at home	1. Yes, at home	0. No	0. No
0. Control	2	2. Control	1. Female	1. 5-14	5	2013	2. spring	1. Intermediate	0. No	0. No	0. No	0. No	0. No	0. No	0. No	0. No	0. No			0. No	0. No	0. No	0. No	0. No	0. No	0. No	0. No	0. No	0. No	1. Yes	0. No	0. No	0. No	0. No	2. Regional	0. No	0. No	0. No	1. Yes		1. Yes	0. No	1. Yes	0. No	0. No	0. No	1. Yes, at home	0. No	1. Yes, at home
0. Control	2	2. Control	1. Female	2. 15-24	4	2013	2. spring	0. Urban	0. No	0. No	0. No	0. No	0. No	0. No	0. No	0. No	0. No			0. No	0. No	0. No	0. No	0. No	0. No	0. No	0. No	0. No	0. No	0. No	0. No	0. No	0. No	0. No	1. Local and regional	0. No	0. No	1. Yes	1. Yes	0. No	1. Yes	1. Yes	1. Yes	0. No	0. No	1. Yes, at home	1. Yes, at home	0. No	1. Yes, at home
0. Control	2	2. Control	0. Male	4. 45-64	4	2013	2. spring	0. Urban	0. No	0. No	0. No	0. No	0. No	0. No	0. No	0. No	0. No			0. No	0. No	0. No	0. No	0. No		0. No	0. No	1. Yes, a few	0. No	0. No	0. No	1. Yes	0. No	1. Yes	1. Local and regional	0. No	0. No	1. Yes	1. Yes	0. No	1. Yes	0. No	1. Yes	0. No	0. No	1. Yes, at home	0. No	1. Yes, at home	1. Yes, at home
0. Control	2	2. Control	0. Male	1. 5-14	5	2013	2. spring	0. Urban	0. No	0. No	0. No	0. No	0. No	0. No	0. No	0. No	0. No			0. No	0. No	0. No	0. No	0. No	0. No	0. No	1. Yes	0. No	0. No	0. No	0. No	0. No	1. Yes	0. No	1. Local and regional	0. No	0. No	0. No	1. Yes	0. No	1. Yes		1. Yes	0. No	0. No	1. Yes, at home	1. Yes, at home	1. Yes, at home	2. Yes, outside
0. Control	3	2. Control	0. Male	3. 25-44	9	2012	1. autumn	0. Urban	0. No	0. No	0. No	0. No	0. No	0. No	0. No	0. No	0. No			0. No	1. Yes, at home	2. Yes, outside	0. No	2. Yes, outside	0. No	0. No	0. No	2. Yes, some	1. Yes	0. No	0. No	0. No	0. No	0. No	1. Local and regional	0. No	0. No	1. Yes	1. Yes	0. No	1. Yes	0. No	1. Yes	0. No	0. No	1. Yes, at home	1. Yes, at home	1. Yes, at home	1. Yes, at home
0. Control	2	2. Control	1. Female	3. 25-44	5	2012	2. spring	0. Urban	0. No	0. No	0. No	0. No	0. No	0. No	0. No	0. No	0. No			2. Yes, outside	2. Yes, outside	0. No	0. No	0. No	0. No	0. No	0. No	1. Yes, a few	0. No	0. No	0. No	1. Yes	0. No	0. No	1. Local and regional	1. Yes	1. Yes	1. Yes	1. Yes	1. Yes	1. Yes	1. Yes	1. Yes	0. No	0. No	0. No	1. Yes, at home	1. Yes, at home	1. Yes, at home
0. Control	1	2. Control	1. Female	3. 25-44	2	2013	0. winter	0. Urban	0. No	0. No	0. No	0. No	0. No	0. No	0. No	0. No	0. No			0. No	0. No	0. No	0. No	0. No	0. No	0. No		0. No	0. No	0. No	0. No	0. No	0. No	0. No	1. Local and regional	0. No	0. No	1. Yes	1. Yes	0. No	1. Yes	1. Yes	1. Yes	0. No	0. No	0. No	1. Yes, at home	0. No	0. No
0. Control	3	2. Control	0. Male	5. >=65	7	2012	3. summer	0. Urban	0. No	0. No	0. No	0. No	0. No	0. No	0. No	0. No	0. No			1. Yes, at home	0. No	0. No	0. No	0. No	0. No	0. No	0. No	0. No	0. No	0. No	0. No	0. No	0. No	0. No	1. Local and regional	0. No	0. No	0. No	0. No	0. No	0. No	1. Yes	1. Yes	0. No	0. No	0. No	0. No	0. No	1. Yes, at home
0. Control	4	2. Control	0. Male	1. 5-14	10	2012	1. autumn	0. Urban	0. No	0. No	0. No	0. No	0. No	0. No	0. No	0. No	0. No			0. No	1. Yes, at home	0. No	0. No	0. No	0. No	0. No	0. No	0. No	0. No	0. No	0. No	0. No	0. No	1. Yes	1. Local and regional	0. No	0. No	0. No	0. No	0. No	0. No	1. Yes	1. Yes	0. No	0. No	0. No	1. Yes, at home	1. Yes, at home	1. Yes, at home
0. Control	1	2. Control	0. Male	3. 25-44	2	2013	0. winter	0. Urban	0. No	0. No	0. No	0. No	0. No	0. No	0. No	0. No	0. No			0. No	2. Yes, outside	0. No	0. No	0. No	0. No	1. Yes	1. Yes	0. No	0. No	0. No	0. No	0. No	0. No	0. No	1. Local and regional	0. No	0. No	1. Yes	1. Yes	0. No	1. Yes	1. Yes	0. No	0. No	0. No	1. Yes, at home	1. Yes, at home	1. Yes, at home	0. No
0. Control	1	2. Control	0. Male	5. >=65	3	2013	2. spring	0. Urban	0. No	0. No	0. No	0. No	0. No	0. No	0. No	0. No	0. No			0. No	0. No	0. No	0. No	0. No	0. No	0. No	0. No	0. No	0. No	0. No	0. No	1. Yes	1. Yes	1. Yes	1. Local and regional	0. No	0. No	1. Yes	1. Yes	1. Yes	1. Yes	1. Yes	0. No	0. No	0. No	1. Yes, at home	1. Yes, at home		0. No
0. Control	1	2. Control	0. Male	3. 25-44	2	2013	0. winter	0. Urban	0. No	0. No	0. No	0. No	0. No	0. No	0. No	0. No	0. No			0. No	0. No	0. No	0. No	0. No	1. Yes, at home	0. No	0. No	0. No	0. No	0. No	0. No	0. No	1. Yes	0. No	1. Local and regional	0. No	0. No	1. Yes	1. Yes	0. No	1. Yes	1. Yes	1. Yes	0. No	0. No	1. Yes, at home	1. Yes, at home	0. No	0. No
0. Control	2	2. Control	0. Male	3. 25-44	5	2012	2. spring	0. Urban	0. No	0. No	0. No	0. No	0. No	0. No	0. No	0. No	0. No			2. Yes, outside	1. Yes, at home	0. No	0. No	0. No	1. Yes, at home	1. Yes	0. No	1. Yes, a few	0. No	1. Yes	1. Yes	0. No	1. Yes	1. Yes	1. Local and regional	0. No	0. No	1. Yes	1. Yes	1. Yes	1. Yes	1. Yes	1. Yes	0. No	0. No	1. Yes, at home	1. Yes, at home	1. Yes, at home	1. Yes, at home
0. Control	1	2. Control	1. Female	4. 45-64	3	2013	2. spring	0. Urban	0. No	0. No	0. No	0. No	0. No	0. No	0. No	0. No	0. No			0. No	0. No	0. No	0. No	0. No	0. No	0. No	0. No	0. No	0. No	0. No	0. No	0. No	0. No	1. Yes	1. Local and regional	0. No	0. No	1. Yes	1. Yes	0. No	1. Yes	1. Yes	1. Yes	0. No	0. No	0. No	0. No	0. No	2. Yes, outside
0. Control	2	2. Control	0. Male	5. >=65	5	2013	2. spring	0. Urban	0. No	0. No	0. No	0. No	0. No	0. No	0. No	0. No	0. No			1. Yes, at home	0. No	0. No	0. No	0. No	0. No	0. No	0. No	1. Yes, a few	0. No	0. No	0. No	0. No	1. Yes	1. Yes	1. Local and regional	0. No	0. No	1. Yes	1. Yes	0. No	1. Yes	0. No	1. Yes	0. No	0. No	0. No	0. No	1. Yes, at home	0. No
0. Control	4	2. Control	0. Male	4. 45-64	10	2012	1. autumn	0. Urban	0. No	0. No	0. No	0. No	0. No	0. No	0. No	0. No	0. No			0. No	1. Yes, at home	0. No	0. No	0. No	0. No	0. No	0. No	1. Yes, a few	0. No	0. No	0. No	0. No	0. No	0. No	1. Local and regional	0. No	0. No	1. Yes	1. Yes	0. No	1. Yes	0. No	1. Yes	0. No	0. No	0. No	1. Yes, at home	1. Yes, at home	0. No
0. Control	3	2. Control	0. Male	4. 45-64	8	2012	3. summer	0. Urban	0. No	0. No	0. No	0. No	0. No	0. No	0. No	0. No	0. No			1. Yes, at home	0. No	0. No	0. No	0. No	0. No	0. No	0. No	1. Yes, a few	0. No	1. Yes	0. No	1. Yes	0. No	0. No	1. Local and regional	1. Yes	0. No	1. Yes	1. Yes	0. No	1. Yes	1. Yes	1. Yes	0. No	0. No	1. Yes, at home	0. No	1. Yes, at home	0. No
0. Control	4	2. Control	0. Male	5. >=65	12	2012	0. winter	0. Urban	0. No	0. No	0. No	0. No	0. No	0. No	0. No	0. No	0. No			1. Yes, at home	0. No	0. No	0. No	0. No	0. No	0. No	0. No	0. No	0. No	0. No	0. No	0. No	0. No	0. No	1. Local and regional	0. No	0. No	0. No	1. Yes	0. No	1. Yes	1. Yes	1. Yes	0. No	0. No	1. Yes, at home	0. No	0. No	0. No
0. Control	4	2. Control	1. Female	4. 45-64	11	2012	1. autumn	0. Urban	0. No	0. No	0. No	0. No	0. No	0. No	0. No	0. No	0. No			1. Yes, at home	0. No	0. No	0. No	0. No	0. No	0. No	0. No	1. Yes, a few	0. No	0. No	0. No	0. No	0. No	1. Yes	1. Local and regional	0. No	0. No	1. Yes	1. Yes	0. No	1. Yes	1. Yes	1. Yes	0. No	0. No	0. No	0. No	0. No	0. No
0. Control	1	2. Control	1. Female	2. 15-24	3	2013	2. spring	0. Urban	0. No	0. No	0. No	0. No	0. No	0. No	0. No	0. No	0. No			0. No	0. No	0. No	0. No	0. No	1. Yes, at home		0. No	0. No	0. No	0. No	0. No	0. No	0. No	1. Yes	1. Local and regional	0. No	0. No	1. Yes	1. Yes	0. No	1. Yes	1. Yes	0. No	0. No	0. No	1. Yes, at home	0. No		1. Yes, at home
0. Control	1	2. Control	1. Female	3. 25-44	2	2013	0. winter	0. Urban	0. No	0. No	0. No	0. No	0. No	0. No	0. No	0. No	0. No			1. Yes, at home	1. Yes, at home	0. No	0. No	0. No	3. Yes, at home and outside	0. No	0. No	1. Yes, a few	0. No	0. No	0. No	0. No	0. No	0. No	1. Local and regional	0. No	0. No	1. Yes	1. Yes	0. No	1. Yes	1. Yes	1. Yes	0. No	0. No	1. Yes, at home	0. No	1. Yes, at home	0. No
0. Control	1	2. Control	0. Male	1. 5-14	2	2013	0. winter	0. Urban	0. No	0. No	0. No	0. No	0. No	0. No	0. No	0. No	0. No			1. Yes, at home	0. No	0. No	0. No	0. No	0. No	1. Yes		0. No	0. No	1. Yes	0. No	0. No	0. No	0. No	1. Local and regional	0. No	0. No	1. Yes	1. Yes	0. No	1. Yes	0. No	1. Yes	0. No	0. No	0. No	1. Yes, at home	0. No	0. No
0. Control	2	2. Control	0. Male	2. 15-24	4	2013	2. spring	0. Urban	0. No	0. No	0. No	0. No	0. No	0. No	0. No	0. No	0. No			0. No	1. Yes, at home	0. No	0. No	0. No	1. Yes, at home	0. No	0. No	0. No	0. No	0. No	0. No	0. No	1. Yes	1. Yes	1. Local and regional	0. No	0. No	1. Yes	1. Yes	0. No	1. Yes	1. Yes	1. Yes	0. No	0. No		1. Yes, at home	1. Yes, at home	0. No
0. Control	1	2. Control	0. Male	1. 5-14	1	2013	0. winter	0. Urban	0. No	0. No	0. No	0. No	0. No	0. No	0. No	0. No	0. No									0. No	0. No	0. No	0. No	0. No	0. No	0. No	0. No	1. Yes	1. Local and regional	1. Yes	0. No	1. Yes	0. No	0. No	1. Yes	1. Yes	0. No	0. No	0. No	1. Yes, at home	1. Yes, at home	1. Yes, at home	1. Yes, at home
0. Control	4	2. Control	1. Female	1. 5-14	11	2012	1. autumn	0. Urban	0. No	0. No	0. No	0. No	0. No	0. No	0. No	0. No	0. No				0. No	0. No	0. No	0. No	0. No	0. No		0. No	0. No	0. No	0. No	0. No	0. No	0. No	1. Local and regional	0. No	0. No	0. No	1. Yes	0. No	0. No	1. Yes	1. Yes	0. No	0. No	1. Yes, at home	3. Yes, outside and at home	1. Yes, at home	1. Yes, at home
0. Control	2	2. Control	0. Male	5. >=65	4	2013	2. spring	0. Urban	0. No	0. No	0. No	0. No	0. No	0. No	0. No	0. No	0. No			0. No	0. No	0. No	0. No	0. No	0. No	0. No	0. No	0. No	0. No	0. No	0. No	0. No	1. Yes	0. No	1. Local and regional	0. No	0. No	0. No	0. No	0. No	0. No	1. Yes	0. No	0. No	0. No	0. No	0. No	1. Yes, at home	0. No
0. Control	1	2. Control	1. Female	1. 5-14	3	2013	2. spring	0. Urban	0. No	0. No	0. No	0. No	0. No	0. No	0. No	0. No	0. No			2. Yes, outside	2. Yes, outside	0. No	0. No	0. No	0. No		1. Yes	0. No	0. No	0. No	0. No	0. No		0. No	1. Local and regional			0. No	1. Yes	0. No	0. No	1. Yes	1. Yes				1. Yes, at home	1. Yes, at home	1. Yes, at home
0. Control	4	2. Control	1. Female	0. 0-4	12	2012	0. winter	0. Urban	0. No	0. No	0. No	0. No	0. No	0. No	0. No	0. No	0. No			0. No	0. No	0. No	0. No	0. No	0. No	1. Yes	1. Yes	0. No	0. No	0. No	0. No	0. No	0. No	1. Yes	1. Local and regional	0. No	0. No	0. No	0. No	0. No	1. Yes	1. Yes	1. Yes	0. No	0. No	1. Yes, at home	1. Yes, at home	1. Yes, at home	2. Yes, outside
0. Control	3	2. Control	1. Female	1. 5-14	7	2012	3. summer	0. Urban	0. No	0. No	0. No	0. No	0. No	0. No	0. No	0. No	0. No			1. Yes, at home	0. No	0. No	0. No	0. No	0. No			1. Yes, a few	0. No	0. No	0. No	0. No	0. No	0. No	1. Local and regional	1. Yes	0. No	0. No	1. Yes	0. No	0. No	1. Yes	1. Yes		0. No	1. Yes, at home	1. Yes, at home	0. No	1. Yes, at home
0. Control	2	2. Control	1. Female	4. 45-64	4	2013	2. spring	1. Intermediate	0. No	0. No	0. No	0. No	0. No	0. No	0. No	0. No	0. No			1. Yes, at home	0. No	0. No	0. No	0. No	0. No	1. Yes	1. Yes	1. Yes, a few	0. No	1. Yes	0. No	1. Yes	0. No	0. No	2. Regional	1. Yes	0. No	1. Yes	1. Yes	0. No	1. Yes	1. Yes	1. Yes	0. No	0. No	0. No	1. Yes, at home	1. Yes, at home	0. No
0. Control	2	2. Control	1. Female	2. 15-24	5	2013	2. spring	1. Intermediate	0. No	0. No	0. No	0. No	0. No	0. No	0. No	0. No	0. No			0. No	0. No	0. No	0. No	0. No	0. No	1. Yes	1. Yes	0. No	0. No	0. No	0. No	0. No	1. Yes	1. Yes	2. Regional	0. No	0. No	1. Yes	1. Yes	0. No	1. Yes	1. Yes	1. Yes	0. No	0. No	0. No	1. Yes, at home	0. No	1. Yes, at home
0. Control	2	2. Control	0. Male	3. 25-44	4	2013	2. spring	1. Intermediate	0. No	0. No	0. No	0. No	0. No	0. No	0. No	0. No	0. No			0. No	0. No	0. No	0. No	0. No	0. No	1. Yes	1. Yes	0. No	0. No	0. No	0. No	0. No	0. No	0. No	2. Regional	0. No	0. No	0. No	1. Yes	0. No	1. Yes	1. Yes	1. Yes	0. No	0. No	0. No	0. No	2. Yes, outside	0. No
0. Control	2	2. Control	0. Male	3. 25-44	4	2013	2. spring	1. Intermediate	0. No	0. No	0. No	0. No	0. No	0. No	0. No	0. No	0. No			1. Yes, at home	0. No	0. No	0. No	0. No	0. No	1. Yes	1. Yes	0. No	0. No	1. Yes	0. No	1. Yes	0. No	0. No	2. Regional	1. Yes	0. No	1. Yes	1. Yes	0. No	1. Yes	1. Yes	1. Yes	0. No	0. No	1. Yes, at home	0. No	1. Yes, at home	1. Yes, at home
0. Control	1	2. Control	0. Male	4. 45-64	3	2013	2. spring	1. Intermediate	0. No	0. No	0. No	0. No	0. No	0. No	0. No	0. No	0. No			0. No	0. No	0. No	0. No	0. No	0. No	1. Yes	1. Yes	0. No	0. No	1. Yes	0. No	0. No	0. No	0. No	2. Regional	1. Yes	0. No	1. Yes	1. Yes	0. No	1. Yes	1. Yes	1. Yes	0. No	0. No	0. No	0. No	1. Yes, at home	0. No
0. Control	3	2. Control	1. Female	3. 25-44	9	2012	1. autumn	2. Rural	0. No	0. No	0. No	0. No	0. No	0. No	0. No	0. No	0. No			1. Yes, at home	2. Yes, outside	2. Yes, outside	0. No	0. No		1. Yes	1. Yes	1. Yes, a few	0. No	1. Yes	0. No	0. No	0. No	1. Yes	1. Local and regional	0. No	0. No	0. No	1. Yes	0. No	1. Yes	1. Yes	1. Yes	0. No	0. No	0. No	1. Yes, at home	1. Yes, at home	2. Yes, outside
0. Control	1	2. Control	1. Female	2. 15-24	3	2013	2. spring	2. Rural	0. No	0. No	0. No	0. No	0. No	0. No	0. No	0. No	0. No			1. Yes, at home	0. No	0. No	0. No	0. No	1. Yes, at home	1. Yes	1. Yes	0. No	0. No	0. No	0. No	0. No	1. Yes	1. Yes	1. Local and regional	0. No	0. No	1. Yes	1. Yes	1. Yes	1. Yes	1. Yes	1. Yes	0. No	0. No	0. No	0. No		1. Yes, at home
0. Control	3	2. Control	1. Female	4. 45-64	8	2012	3. summer	1. Intermediate	0. No	0. No	0. No	0. No	0. No	0. No	0. No	0. No	0. No			0. No	1. Yes, at home	0. No	0. No	0. No	0. No	1. Yes	1. Yes	1. Yes, a few	0. No	0. No	0. No	1. Yes	0. No	0. No	2. Regional	1. Yes	0. No	1. Yes	1. Yes	1. Yes	1. Yes	1. Yes	1. Yes	0. No	0. No	1. Yes, at home	0. No	1. Yes, at home	1. Yes, at home
0. Control	3	2. Control	0. Male	1. 5-14	8	2012	3. summer	1. Intermediate	0. No	0. No	0. No	0. No	0. No	0. No	0. No	0. No	0. No			1. Yes, at home	1. Yes, at home		1. Yes, at home	0. No	2. Yes, outside	1. Yes	1. Yes	1. Yes, a few	0. No	1. Yes	0. No	0. No	1. Yes	0. No	2. Regional	1. Yes	1. Yes	0. No	1. Yes		1. Yes		1. Yes	0. No	0. No	0. No	1. Yes, at home	0. No	1. Yes, at home
0. Control	4	2. Control	1. Female	3. 25-44	10	2012	1. autumn	1. Intermediate	0. No	0. No	0. No	0. No	0. No	0. No	0. No	0. No	0. No			0. No	1. Yes, at home	0. No	0. No	0. No	0. No			0. No	0. No	0. No	0. No	0. No	0. No	0. No	2. Regional	0. No	0. No	1. Yes	1. Yes	0. No	1. Yes	0. No	1. Yes	0. No	0. No	0. No	0. No	2. Yes, outside	0. No
0. Control	4	2. Control	0. Male	4. 45-64	12	2012	0. winter	1. Intermediate	0. No	0. No	0. No	0. No	0. No	0. No	0. No	0. No	0. No			0. No	1. Yes, at home	0. No	0. No	0. No	0. No	1. Yes	1. Yes	1. Yes, a few	0. No	0. No	0. No	1. Yes	0. No	1. Yes	2. Regional	0. No	0. No	1. Yes	1. Yes	0. No	1. Yes	1. Yes	1. Yes	0. No	0. No	1. Yes, at home	1. Yes, at home	1. Yes, at home	1. Yes, at home
0. Control	4	2. Control	1. Female	2. 15-24	10	2012	1. autumn	1. Intermediate	0. No	0. No	0. No	0. No	0. No	0. No	0. No	0. No	0. No			1. Yes, at home	1. Yes, at home	0. No	0. No	0. No	0. No	0. No	0. No	2. Yes, some	0. No	0. No	0. No	0. No	0. No	0. No	2. Regional	0. No	0. No	0. No	1. Yes	0. No	1. Yes	1. Yes	1. Yes	0. No	0. No	1. Yes, at home	1. Yes, at home	0. No	0. No
0. Control	4	2. Control	1. Female	0. 0-4	12	2012	0. winter	1. Intermediate	0. No	0. No	0. No	0. No	0. No	0. No	0. No	0. No	0. No			0. No	0. No	0. No	0. No	0. No	0. No	1. Yes	1. Yes	0. No	0. No	0. No	0. No	0. No	0. No	0. No	2. Regional	0. No	0. No	0. No	1. Yes	0. No	1. Yes	1. Yes	1. Yes	0. No	0. No		2. Yes, outside		0. No
0. Control	1	2. Control	1. Female	1. 5-14	3	2013	2. spring	1. Intermediate	0. No	0. No	0. No	0. No	0. No	0. No	0. No	0. No	0. No			0. No	0. No	0. No	0. No	0. No	0. No	1. Yes	1. Yes	0. No	0. No	0. No	0. No	0. No	0. No	0. No	2. Regional	0. No	0. No	0. No	1. Yes	0. No	1. Yes	0. No	1. Yes	0. No	0. No	0. No	1. Yes, at home	1. Yes, at home	1. Yes, at home
0. Control	4	2. Control	0. Male	2. 15-24	11	2012	1. autumn	1. Intermediate	0. No	0. No	0. No	0. No	0. No	0. No	0. No	0. No	0. No			1. Yes, at home	2. Yes, outside	2. Yes, outside	2. Yes, outside	2. Yes, outside		1. Yes	1. Yes	0. No	0. No	0. No	0. No	0. No	1. Yes	1. Yes	2. Regional	0. No	0. No	1. Yes	1. Yes	1. Yes	1. Yes	1. Yes	1. Yes	0. No	0. No	1. Yes, at home	1. Yes, at home	1. Yes, at home	2. Yes, outside
0. Control	1	2. Control	0. Male	1. 5-14	1	2013	0. winter	2. Rural	0. No	0. No	0. No	0. No	0. No	0. No	0. No	0. No	0. No			1. Yes, at home	0. No	0. No	0. No	0. No	0. No	1. Yes	1. Yes	1. Yes, a few	0. No	0. No	0. No	0. No	0. No	1. Yes	1. Local and regional	0. No	0. No	1. Yes	0. No	0. No	1. Yes	0. No	1. Yes	0. No	0. No	1. Yes, at home			0. No
0. Control	2	2. Control	0. Male	5. >=65	6	2012	3. summer	2. Rural	0. No	0. No	0. No	0. No	0. No	0. No	0. No	0. No	0. No			1. Yes, at home	0. No	1. Yes, at home	0. No	0. No	0. No	1. Yes	1. Yes	0. No	0. No	0. No	0. No	1. Yes	0. No	0. No	1. Local and regional	0. No	0. No	1. Yes	1. Yes	0. No	1. Yes	0. No	1. Yes	0. No	0. No	0. No	0. No	1. Yes, at home	0. No
0. Control	2	2. Control	1. Female	4. 45-64	6	2012	3. summer	2. Rural	0. No	0. No	0. No	0. No	0. No	0. No	0. No	0. No	0. No			0. No	2. Yes, outside	0. No	0. No	0. No	0. No	1. Yes	1. Yes	2. Yes, some	0. No	0. No	0. No	1. Yes	1. Yes	1. Yes	1. Local and regional	0. No	0. No	1. Yes	1. Yes	0. No	1. Yes	1. Yes	1. Yes	0. No	0. No	3. Yes, outside and at home	3. Yes, outside and at home	1. Yes, at home	3. Yes, outside and at home
0. Control	1	2. Control	1. Female	1. 5-14	2	2013	0. winter	2. Rural	0. No	0. No	0. No	0. No	0. No	0. No	0. No	0. No	0. No			0. No	0. No	0. No	0. No	0. No	0. No	1. Yes	1. Yes	0. No	0. No	0. No	0. No	0. No	0. No	0. No	1. Local and regional	0. No	0. No	0. No	1. Yes	0. No	1. Yes	1. Yes	1. Yes	0. No	0. No	0. No	0. No	0. No	0. No
0. Control	2	2. Control	1. Female	3. 25-44	5	2013	2. spring	2. Rural	0. No	0. No	0. No	0. No	0. No	0. No	0. No	0. No	0. No			0. No	0. No	0. No	0. No	0. No	0. No	1. Yes	1. Yes	1. Yes, a few	0. No	1. Yes	0. No	1. Yes	0. No	0. No	1. Local and regional	0. No	0. No	0. No	0. No	0. No	1. Yes	1. Yes	1. Yes	0. No	0. No	0. No	0. No	1. Yes, at home	2. Yes, outside
0. Control	3	2. Control	0. Male	3. 25-44	9	2012	1. autumn	2. Rural	0. No	0. No	0. No	0. No	0. No	0. No	0. No	0. No	0. No			1. Yes, at home	2. Yes, outside	2. Yes, outside	0. No	0. No	2. Yes, outside	1. Yes	1. Yes	2. Yes, some	0. No	0. No	0. No	1. Yes	0. No	0. No	1. Local and regional	1. Yes	0. No	1. Yes	1. Yes	0. No	1. Yes	1. Yes	1. Yes	0. No	0. No	0. No	1. Yes, at home	1. Yes, at home	1. Yes, at home
0. Control	3	2. Control	0. Male	4. 45-64	7	2012	3. summer	2. Rural	0. No	0. No	0. No	0. No	0. No	0. No	0. No	0. No	0. No			0. No	0. No	0. No	0. No	0. No	0. No	1. Yes	1. Yes	1. Yes, a few	0. No	0. No	0. No	0. No	0. No	0. No	1. Local and regional	0. No	0. No	1. Yes	0. No	0. No	0. No	0. No	1. Yes	0. No	0. No	2. Yes, outside	3. Yes, outside and at home	2. Yes, outside	0. No
0. Control	3	2. Control	0. Male	5. >=65	7	2012	3. summer	2. Rural	0. No	0. No	0. No	0. No	0. No	0. No	0. No	0. No	0. No			2. Yes, outside	0. No	0. No	0. No	0. No	0. No	0. No	1. Yes	1. Yes, a few	0. No	0. No	0. No	1. Yes	0. No	0. No	2. Regional	1. Yes	0. No	0. No	1. Yes	1. Yes	1. Yes	0. No	1. Yes	0. No	0. No	1. Yes, at home	1. Yes, at home	0. No	1. Yes, at home
0. Control	2	2. Control	0. Male	1. 5-14	5	2013	2. spring	2. Rural	0. No	0. No	0. No	0. No	0. No	0. No	0. No	0. No	0. No			1. Yes, at home	1. Yes, at home	2. Yes, outside			1. Yes, at home	1. Yes	1. Yes	1. Yes, a few	0. No	1. Yes	0. No	0. No	1. Yes	1. Yes	2. Regional	0. No	0. No	0. No	0. No	0. No	0. No	0. No	0. No	0. No	0. No	1. Yes, at home	0. No	0. No	0. No
0. Control	2	2. Control	0. Male	1. 5-14	5	2013	2. spring	1. Intermediate	0. No	0. No	0. No	0. No	0. No	0. No	0. No	0. No	0. No			0. No	1. Yes, at home	0. No	0. No	0. No	3. Yes, at home and outside	1. Yes	1. Yes	1. Yes, a few	0. No	1. Yes	0. No	0. No	1. Yes	1. Yes	2. Regional	0. No		1. Yes		0. No	1. Yes	1. Yes	1. Yes	0. No	0. No	1. Yes, at home	1. Yes, at home	1. Yes, at home	0. No
0. Control	2	2. Control	1. Female	1. 5-14	6	2012	3. summer	1. Intermediate	0. No	0. No	0. No	0. No	0. No	0. No	0. No	0. No	0. No			1. Yes, at home	2. Yes, outside	0. No	0. No	0. No	0. No	0. No	0. No	1. Yes, a few	0. No	1. Yes	0. No	0. No	1. Yes	0. No	2. Regional	0. No	0. No	0. No	0. No	0. No	0. No	0. No	1. Yes	0. No	0. No	0. No	0. No	0. No	1. Yes, at home
0. Control	3	2. Control	1. Female	5. >=65	7	2012	3. summer	1. Intermediate	0. No	0. No	0. No	0. No	0. No	0. No	0. No	0. No	0. No			1. Yes, at home	0. No	0. No	0. No	0. No	0. No	1. Yes	1. Yes	0. No	0. No	0. No	0. No	0. No	0. No	0. No	2. Regional	0. No	0. No	1. Yes	1. Yes	0. No	1. Yes	1. Yes	1. Yes	0. No	0. No	0. No	1. Yes, at home	1. Yes, at home	1. Yes, at home
0. Control	1	2. Control	1. Female	1. 5-14	2	2013	0. winter	1. Intermediate	0. No	0. No	0. No	0. No	0. No	0. No	0. No	0. No	0. No			1. Yes, at home	0. No	0. No	0. No	0. No	0. No	0. No	0. No	0. No	0. No	1. Yes	0. No	0. No	0. No	0. No	2. Regional	0. No	0. No	0. No	0. No	0. No	0. No	0. No	1. Yes	0. No	0. No	0. No	1. Yes, at home	0. No	0. No
0. Control	1	2. Control	1. Female	0. 0-4	2	2013	0. winter	1. Intermediate	0. No	0. No	0. No	0. No	0. No	0. No	0. No	0. No	0. No			1. Yes, at home	0. No	0. No	0. No	0. No	0. No	1. Yes	0. No	0. No	0. No	1. Yes	0. No	0. No	0. No	0. No	2. Regional	0. No	0. No	0. No	0. No	0. No	1. Yes	0. No	1. Yes	0. No	0. No	0. No	1. Yes, at home	2. Yes, outside	1. Yes, at home
0. Control	4	2. Control	1. Female	5. >=65	11	2012	1. autumn	1. Intermediate	0. No	0. No	0. No	0. No	0. No	0. No	0. No	0. No	0. No			1. Yes, at home	0. No	0. No	0. No	0. No	0. No	1. Yes	1. Yes	1. Yes, a few	0. No	0. No	0. No	0. No	0. No	1. Yes	2. Regional	0. No	0. No	1. Yes	1. Yes	0. No	1. Yes	1. Yes	1. Yes	0. No	0. No	0. No	1. Yes, at home	1. Yes, at home	1. Yes, at home
0. Control	2	2. Control	1. Female	5. >=65	4	2013	2. spring	2. Rural	0. No	0. No	0. No	0. No	0. No	0. No	0. No	0. No	0. No			1. Yes, at home	0. No	0. No	0. No	0. No	0. No	0. No	1. Yes	0. No	0. No	0. No	0. No	0. No	0. No	0. No	2. Regional	0. No	0. No	1. Yes	1. Yes	0. No	1. Yes	1. Yes	1. Yes	0. No	0. No	1. Yes, at home	1. Yes, at home	1. Yes, at home	1. Yes, at home
0. Control	2	2. Control	1. Female	5. >=65	5	2012	2. spring	2. Rural	0. No	0. No	0. No	0. No	0. No	0. No	0. No	0. No	0. No			1. Yes, at home	0. No	0. No	0. No	0. No	0. No	1. Yes	1. Yes	1. Yes, a few	0. No	0. No	0. No	1. Yes	1. Yes	1. Yes	2. Regional	0. No	0. No	1. Yes	1. Yes	0. No	1. Yes	1. Yes	1. Yes	0. No	0. No	1. Yes, at home	1. Yes, at home	0. No	1. Yes, at home
0. Control	2	2. Control	1. Female	3. 25-44	6	2012	3. summer	1. Intermediate	0. No	0. No	0. No	0. No	0. No	0. No	0. No	0. No	0. No			0. No	1. Yes, at home	0. No	0. No	0. No	0. No	0. No	1. Yes	2. Yes, some	1. Yes		1. Yes	1. Yes	1. Yes	1. Yes	2. Regional	0. No	0. No	1. Yes	1. Yes	1. Yes	1. Yes	1. Yes	1. Yes	0. No	0. No	0. No	0. No	0. No	2. Yes, outside
0. Control	1	2. Control	1. Female	4. 45-64	1	2013	0. winter	1. Intermediate	0. No	0. No	0. No	0. No	0. No	0. No	0. No	0. No	0. No			1. Yes, at home	0. No	0. No	0. No	0. No	0. No	0. No	0. No	0. No	0. No	0. No	0. No	0. No	0. No	1. Yes	2. Regional	0. No	0. No	0. No	1. Yes	0. No	1. Yes	1. Yes	1. Yes	0. No	0. No	1. Yes, at home	0. No	1. Yes, at home	1. Yes, at home
0. Control	1	2. Control	0. Male	3. 25-44	1	2013	0. winter	1. Intermediate	0. No	0. No	0. No	0. No	0. No	0. No	0. No	0. No	0. No			1. Yes, at home	0. No	0. No	0. No	0. No	0. No	1. Yes	1. Yes	2. Yes, some	0. No	1. Yes	0. No	0. No	1. Yes	1. Yes	2. Regional	0. No	0. No	0. No	1. Yes	1. Yes	1. Yes	1. Yes	1. Yes	0. No	0. No	0. No	1. Yes, at home	1. Yes, at home	1. Yes, at home
0. Control	2	2. Control	1. Female	3. 25-44	5	2012	2. spring	1. Intermediate	0. No	0. No	0. No	0. No	0. No	0. No	0. No	0. No	0. No			3. Yes, at home and outside	1. Yes, at home	0. No	0. No	0. No	0. No	1. Yes	1. Yes	2. Yes, some	0. No	0. No	0. No	1. Yes	0. No	1. Yes	2. Regional	1. Yes	0. No	1. Yes	1. Yes	0. No	1. Yes	0. No	1. Yes	0. No	0. No	0. No	1. Yes, at home	1. Yes, at home	1. Yes, at home
0. Control	1	2. Control	1. Female	1. 5-14	2	2013	0. winter	1. Intermediate	0. No	0. No	0. No	0. No	0. No	0. No	0. No	0. No	0. No			0. No	1. Yes, at home	0. No	0. No	0. No	0. No	1. Yes	1. Yes	1. Yes, a few	0. No	1. Yes	0. No	0. No	1. Yes	0. No	2. Regional	0. No	0. No	1. Yes	1. Yes	0. No	1. Yes	1. Yes	1. Yes	0. No	0. No	0. No	1. Yes, at home	0. No	1. Yes, at home
0. Control	2	2. Control	0. Male	1. 5-14	4	2013	2. spring	1. Intermediate	0. No	0. No	0. No	0. No	0. No	0. No	0. No	0. No	0. No					0. No	0. No	0. No	1. Yes, at home	1. Yes	1. Yes	0. No	0. No	0. No	0. No	0. No	0. No	1. Yes	2. Regional	0. No	0. No	0. No	0. No	0. No	1. Yes	1. Yes	1. Yes	0. No	0. No		1. Yes, at home	1. Yes, at home	0. No
0. Control	4	2. Control	1. Female	3. 25-44	12	2012	0. winter	1. Intermediate	0. No	0. No	0. No	0. No	0. No	0. No	0. No	0. No	0. No			1. Yes, at home	1. Yes, at home	0. No	0. No	0. No	0. No	1. Yes	1. Yes	0. No	0. No	0. No	0. No	0. No	0. No	0. No	2. Regional	0. No	0. No	1. Yes	1. Yes	0. No	1. Yes	1. Yes	1. Yes	0. No	0. No	1. Yes, at home	1. Yes, at home	0. No	1. Yes, at home
0. Control	2	2. Control	1. Female	3. 25-44	5	2013	2. spring	1. Intermediate	0. No	0. No	0. No	0. No	0. No	0. No	0. No	0. No	0. No			2. Yes, outside	1. Yes, at home	2. Yes, outside	0. No	2. Yes, outside	0. No	1. Yes	1. Yes	0. No	0. No	0. No	0. No	1. Yes	1. Yes	1. Yes	2. Regional	1. Yes	1. Yes	1. Yes	1. Yes	0. No	1. Yes	1. Yes	1. Yes	0. No	0. No	1. Yes, at home	1. Yes, at home	0. No	1. Yes, at home
0. Control	2	2. Control	1. Female	1. 5-14	5	2013	2. spring	1. Intermediate	0. No	0. No	0. No	0. No	0. No	0. No	0. No	0. No	0. No			0. No	0. No	0. No	0. No	0. No	0. No	0. No	0. No	1. Yes, a few	1. Yes	1. Yes	0. No	0. No	0. No	0. No	2. Regional	0. No	0. No	1. Yes	0. No	0. No	1. Yes	1. Yes	1. Yes	0. No	0. No	0. No	0. No	0. No	0. No
0. Control	3	2. Control	1. Female	0. 0-4	7	2012	3. summer	1. Intermediate	0. No	0. No	0. No	0. No	0. No	0. No	0. No	0. No	0. No			0. No	0. No	0. No	0. No	0. No	0. No	0. No	0. No	1. Yes, a few	0. No	1. Yes	0. No	1. Yes	1. Yes	0. No	2. Regional	0. No	1. Yes	0. No	1. Yes	0. No	1. Yes	1. Yes	1. Yes	0. No	0. No	0. No	1. Yes, at home	0. No	3. Yes, outside and at home
0. Control	4	2. Control	1. Female	5. >=65	10	2012	1. autumn	1. Intermediate	0. No	0. No	0. No	0. No	0. No	0. No	0. No	0. No	0. No			0. No	1. Yes, at home	0. No	0. No	0. No	0. No	1. Yes	1. Yes	1. Yes, a few	0. No	0. No	0. No	1. Yes	0. No	0. No	2. Regional	1. Yes	0. No	1. Yes	1. Yes	0. No	1. Yes	1. Yes	1. Yes	0. No	0. No	0. No	1. Yes, at home	1. Yes, at home	0. No
0. Control	2	2. Control	1. Female	2. 15-24	5	2013	2. spring	1. Intermediate	0. No	0. No	0. No	0. No	0. No	0. No	0. No	0. No	0. No			0. No	1. Yes, at home	0. No	0. No	0. No	0. No	1. Yes	1. Yes	0. No	0. No	1. Yes	0. No	0. No	1. Yes	0. No	2. Regional	0. No	0. No	0. No	1. Yes	1. Yes	0. No	0. No	1. Yes	0. No	0. No	1. Yes, at home	0. No	0. No	3. Yes, outside and at home
0. Control	2	2. Control	0. Male	5. >=65	5	2013	2. spring	1. Intermediate	0. No	0. No	0. No	0. No	0. No	0. No	0. No	0. No	0. No			0. No	0. No	0. No	0. No	0. No	0. No	1. Yes	1. Yes	1. Yes, a few	0. No	0. No	0. No	1. Yes	0. No	1. Yes	2. Regional	0. No	0. No	1. Yes	1. Yes	0. No	1. Yes	0. No	1. Yes	0. No	0. No	0. No	1. Yes, at home	1. Yes, at home	1. Yes, at home
0. Control	4	2. Control	1. Female	2. 15-24	10	2012	1. autumn	1. Intermediate	0. No	0. No	0. No	0. No	0. No	0. No	0. No	0. No	0. No			0. No	0. No	0. No	0. No	0. No	0. No	1. Yes	1. Yes	0. No	0. No	0. No	0. No	0. No	1. Yes	1. Yes	2. Regional	0. No	0. No	1. Yes	1. Yes	1. Yes	1. Yes	1. Yes	1. Yes	0. No	0. No	0. No	1. Yes, at home	1. Yes, at home	0. No
0. Control	2	2. Control	0. Male	4. 45-64	6	2012	3. summer	1. Intermediate	0. No	0. No	0. No	0. No	0. No	0. No	0. No	0. No	0. No			0. No	0. No	0. No	0. No	0. No	0. No	1. Yes	1. Yes	1. Yes, a few	0. No	0. No	0. No	1. Yes	1. Yes	1. Yes	2. Regional	1. Yes	0. No	1. Yes	1. Yes	0. No	1. Yes	0. No	1. Yes	0. No	0. No	0. No	0. No	1. Yes, at home	1. Yes, at home
0. Control	1	2. Control	1. Female	3. 25-44	1	2013	0. winter	1. Intermediate	0. No	0. No	0. No	0. No	0. No	0. No	0. No	0. No	0. No			0. No	1. Yes, at home	0. No	0. No	0. No	0. No	1. Yes	1. Yes	0. No	0. No	0. No	0. No	0. No	0. No	0. No	2. Regional	0. No	0. No	1. Yes	1. Yes	0. No	1. Yes	1. Yes	1. Yes	0. No	0. No	1. Yes, at home	0. No	1. Yes, at home	0. No
0. Control	1	2. Control	0. Male	3. 25-44	2	2013	0. winter	1. Intermediate	0. No	0. No	0. No	0. No	0. No	0. No	0. No	0. No	0. No			0. No	1. Yes, at home	0. No	0. No	0. No	0. No	1. Yes	1. Yes	0. No	0. No	0. No	0. No	0. No	0. No	0. No	2. Regional	0. No	0. No	0. No	0. No	0. No	1. Yes	1. Yes	1. Yes	0. No	0. No	0. No	1. Yes, at home	0. No	1. Yes, at home
0. Control	4	2. Control	1. Female	4. 45-64	11	2012	1. autumn	1. Intermediate	0. No	0. No	0. No	0. No	0. No	0. No	0. No	0. No	0. No			3. Yes, at home and outside	3. Yes, at home and outside	0. No	0. No	0. No	3. Yes, at home and outside	1. Yes	1. Yes	3. Yes, a lot	0. No	0. No	0. No	1. Yes	0. No	1. Yes	2. Regional	1. Yes	1. Yes	1. Yes	1. Yes	1. Yes	1. Yes	1. Yes	1. Yes	0. No	0. No	0. No	1. Yes, at home	1. Yes, at home	1. Yes, at home
0. Control	4	2. Control	0. Male	5. >=65	10	2012	1. autumn	1. Intermediate	0. No	0. No	0. No	0. No	0. No	0. No	0. No	0. No	0. No			0. No	0. No	0. No	0. No	0. No	0. No	1. Yes	1. Yes	1. Yes, a few	0. No	1. Yes	0. No	1. Yes	0. No	0. No	2. Regional	0. No	0. No	1. Yes	1. Yes	0. No	1. Yes	0. No	1. Yes	0. No	0. No	1. Yes, at home	0. No	0. No	1. Yes, at home
0. Control	2	2. Control	0. Male	3. 25-44	6	2012	3. summer	1. Intermediate	0. No	0. No	0. No	0. No	0. No	0. No	0. No	0. No	0. No			1. Yes, at home	0. No	0. No	0. No	0. No	0. No	0. No	0. No	1. Yes, a few	0. No	0. No	0. No	0. No	0. No	0. No	2. Regional	0. No	0. No	1. Yes	1. Yes	0. No	1. Yes	0. No	1. Yes	0. No	0. No	0. No	1. Yes, at home	0. No	0. No
0. Control	1	2. Control	0. Male	5. >=65	1	2013	0. winter	0. Urban	0. No	0. No	0. No	0. No	0. No	0. No	0. No	0. No	0. No			0. No	1. Yes, at home	0. No	0. No	0. No	0. No	0. No	1. Yes	1. Yes, a few	0. No	0. No	0. No	0. No	0. No	0. No	2. Regional	0. No	0. No	0. No	1. Yes	0. No	1. Yes	0. No	1. Yes					1. Yes, at home	1. Yes, at home
0. Control	2	2. Control	1. Female	4. 45-64	5	2012	2. spring	0. Urban	0. No	0. No	0. No	0. No	0. No	0. No	0. No	0. No	0. No			2. Yes, outside	1. Yes, at home	0. No	0. No	0. No	0. No	0. No	0. No	1. Yes, a few	0. No	1. Yes	0. No	1. Yes	0. No	1. Yes	2. Regional	0. No	0. No	1. Yes	1. Yes	0. No	1. Yes	0. No	1. Yes	0. No	0. No	0. No	0. No	1. Yes, at home	1. Yes, at home
0. Control	2	2. Control	1. Female	4. 45-64	5	2012	2. spring	0. Urban	0. No	0. No	0. No	0. No	0. No	0. No	0. No	0. No	0. No			2. Yes, outside	0. No	0. No	0. No	0. No	0. No	0. No	0. No	1. Yes, a few	0. No	1. Yes	0. No	0. No	0. No	0. No	2. Regional	0. No	0. No	1. Yes	1. Yes	0. No	1. Yes	1. Yes	1. Yes	0. No	0. No	1. Yes, at home	0. No	1. Yes, at home	0. No
0. Control	2	2. Control	0. Male	4. 45-64	5	2013	2. spring	0. Urban	0. No	0. No	0. No	0. No	0. No	0. No	0. No	0. No	0. No			1. Yes, at home	0. No	0. No	0. No	0. No	0. No	1. Yes	1. Yes	1. Yes, a few	0. No	0. No	0. No	1. Yes	0. No	1. Yes	2. Regional	1. Yes	0. No	0. No	0. No	1. Yes	1. Yes	1. Yes	1. Yes	0. No	0. No	1. Yes, at home	0. No	1. Yes, at home	0. No
0. Control	2	2. Control	0. Male	0. 0-4	5	2012	2. spring	0. Urban	0. No	0. No	0. No	0. No	0. No	0. No	0. No	0. No	0. No			0. No	0. No	0. No	0. No	0. No	0. No	0. No	0. No	1. Yes, a few	0. No	1. Yes	0. No	1. Yes	1. Yes	1. Yes	2. Regional	0. No	1. Yes	1. Yes	1. Yes	0. No	1. Yes	0. No	1. Yes	0. No	0. No	1. Yes, at home	0. No	0. No	1. Yes, at home
0. Control	4	2. Control	1. Female	1. 5-14	12	2012	0. winter	0. Urban	0. No	0. No	0. No	0. No	0. No	0. No	0. No	0. No	0. No			2. Yes, outside	0. No	0. No	0. No	0. No	1. Yes, at home	0. No	1. Yes	0. No	0. No	0. No	0. No	0. No	0. No	0. No	2. Regional	0. No	0. No	0. No	0. No	0. No	1. Yes	0. No	1. Yes	0. No	0. No	0. No	3. Yes, outside and at home	0. No	1. Yes, at home
0. Control	1	2. Control	0. Male	3. 25-44	3	2013	2. spring	0. Urban	0. No	0. No	0. No	0. No	0. No	0. No	0. No	0. No	0. No			0. No	0. No	0. No	0. No	0. No	0. No	1. Yes	1. Yes	0. No	0. No	0. No	0. No	0. No	0. No	0. No	2. Regional	0. No	0. No	0. No	1. Yes	0. No	1. Yes	1. Yes	1. Yes	0. No	0. No	0. No	1. Yes, at home	0. No	0. No
0. Control	1	2. Control	1. Female	4. 45-64	2	2013	0. winter	0. Urban	0. No	0. No	0. No	0. No	0. No	0. No	0. No	0. No	0. No			0. No	0. No	0. No	0. No	0. No	0. No	0. No	0. No	0. No	0. No	0. No	0. No	0. No	0. No	0. No	2. Regional	0. No	0. No	1. Yes	1. Yes	0. No	1. Yes	0. No	1. Yes	0. No	0. No	0. No	0. No	0. No	0. No
0. Control	1	2. Control	0. Male	5. >=65	3	2013	2. spring	0. Urban	0. No	0. No	0. No	0. No	0. No	0. No	0. No	0. No	0. No			2. Yes, outside	2. Yes, outside	0. No	0. No	0. No	0. No	0. No	0. No	1. Yes, a few	0. No	0. No	0. No	0. No	0. No	0. No	2. Regional	0. No	0. No	1. Yes	1. Yes	0. No	1. Yes	1. Yes	1. Yes	0. No	0. No	1. Yes, at home	1. Yes, at home	1. Yes, at home	0. No
0. Control	3	2. Control	0. Male	3. 25-44	8	2012	3. summer	0. Urban	0. No	0. No	0. No	0. No	0. No	0. No	0. No	0. No	0. No			0. No	2. Yes, outside	0. No	0. No	0. No	0. No	1. Yes	1. Yes	1. Yes, a few	0. No	0. No	0. No	0. No	1. Yes	0. No	2. Regional	0. No	0. No	0. No	1. Yes	0. No	1. Yes	1. Yes	1. Yes	0. No	0. No	0. No	1. Yes, at home	0. No	1. Yes, at home
0. Control	4	2. Control	1. Female	0. 0-4	10	2012	1. autumn	0. Urban	0. No	0. No	0. No	0. No	0. No	0. No	0. No	0. No	0. No			0. No	0. No	0. No	0. No	0. No	0. No	1. Yes	1. Yes	0. No	0. No	0. No	0. No	1. Yes	0. No	1. Yes	2. Regional	0. No	1. Yes	0. No	0. No	1. Yes	0. No	1. Yes	0. No	0. No	0. No	1. Yes, at home	1. Yes, at home	0. No	1. Yes, at home
0. Control	2	2. Control	1. Female	1. 5-14	6	2012	3. summer	0. Urban	0. No	0. No	0. No	0. No	0. No	0. No	0. No	0. No	0. No			0. No	2. Yes, outside	0. No	0. No	0. No	0. No	0. No	0. No	1. Yes, a few	0. No	0. No	0. No	1. Yes	1. Yes	0. No	2. Regional	1. Yes	1. Yes	0. No	0. No	0. No	1. Yes	0. No	1. Yes	0. No	0. No	0. No	0. No	0. No	2. Yes, outside
0. Control	2	2. Control	1. Female	2. 15-24	4	2013	2. spring	0. Urban	0. No	0. No	0. No	0. No	0. No	0. No	0. No	0. No	0. No			2. Yes, outside	1. Yes, at home	1. Yes, at home	1. Yes, at home	0. No	0. No	1. Yes	1. Yes	0. No	0. No	1. Yes	0. No	0. No	1. Yes	1. Yes	2. Regional	0. No	0. No	1. Yes	1. Yes	0. No	1. Yes	1. Yes	1. Yes	0. No	1. Yes, at home	2. Yes, outside		0. No	2. Yes, outside
0. Control	1	2. Control	1. Female	0. 0-4	2	2013	0. winter	0. Urban	0. No	0. No	0. No	0. No	0. No	0. No	0. No	0. No	0. No			1. Yes, at home	2. Yes, outside	2. Yes, outside	0. No	2. Yes, outside	2. Yes, outside	1. Yes	0. No	0. No	0. No	0. No	0. No	0. No	0. No	1. Yes	2. Regional	0. No	0. No	0. No	1. Yes	0. No	1. Yes	1. Yes	1. Yes	0. No	1. Yes, at home	1. Yes, at home	1. Yes, at home	1. Yes, at home	1. Yes, at home
0. Control	3	2. Control	0. Male	4. 45-64	9	2012	1. autumn	0. Urban	0. No	0. No	0. No	0. No	0. No	0. No	0. No	0. No	0. No			2. Yes, outside	1. Yes, at home	0. No	0. No	0. No	0. No	1. Yes	1. Yes	1. Yes, a few	0. No	0. No	0. No	1. Yes	1. Yes	1. Yes	2. Regional	1. Yes	1. Yes	1. Yes	1. Yes	1. Yes	1. Yes	1. Yes	0. No		0. No	1. Yes, at home	1. Yes, at home	1. Yes, at home	2. Yes, outside
0. Control	1	2. Control	1. Female	1. 5-14	1	2013	0. winter	0. Urban	0. No	0. No	0. No	0. No	0. No	0. No	0. No	0. No	0. No			1. Yes, at home	2. Yes, outside	0. No	0. No	0. No	1. Yes, at home	1. Yes	0. No	1. Yes, a few	0. No	1. Yes	0. No	0. No	0. No	0. No	2. Regional	0. No	0. No		1. Yes	0. No	1. Yes	1. Yes	1. Yes	0. No	0. No	1. Yes, at home	2. Yes, outside	1. Yes, at home	1. Yes, at home
0. Control	4	2. Control	1. Female	0. 0-4	10	2012	1. autumn	0. Urban	0. No	0. No	0. No	0. No	0. No	0. No	0. No	0. No	0. No			1. Yes, at home	0. No	0. No	0. No	0. No	0. No			1. Yes, a few	0. No	0. No	0. No	0. No	0. No	0. No	2. Regional	0. No	1. Yes	0. No	0. No	0. No	1. Yes	0. No	1. Yes	0. No	0. No	1. Yes, at home	0. No	0. No	1. Yes, at home
0. Control	2	2. Control	0. Male	2. 15-24	4	2013	2. spring	0. Urban	0. No	0. No	0. No	0. No	0. No	0. No	0. No	0. No	0. No			2. Yes, outside	0. No	1. Yes, at home	0. No	1. Yes, at home	1. Yes, at home	1. Yes	0. No	0. No	1. Yes	0. No	0. No	1. Yes	0. No	1. Yes	2. Regional	0. No	1. Yes	0. No	1. Yes	1. Yes	0. No	1. Yes	0. No	1. Yes	0. No	1. Yes, at home	0. No	1. Yes, at home	2. Yes, outside
0. Control	1	2. Control	1. Female	0. 0-4	2	2013	0. winter	0. Urban	0. No	0. No	0. No	0. No	0. No	0. No	0. No	0. No	0. No			1. Yes, at home	0. No	0. No	0. No	0. No	0. No	0. No		0. No	0. No	0. No	0. No	0. No	0. No	0. No	2. Regional	0. No	0. No	0. No	0. No	0. No	1. Yes	0. No	1. Yes	0. No	0. No	1. Yes, at home	0. No	0. No	1. Yes, at home
0. Control	3	2. Control	0. Male	0. 0-4	8	2012	3. summer	0. Urban	0. No	0. No	0. No	0. No	0. No	0. No	0. No	0. No	0. No			1. Yes, at home	0. No	0. No	0. No	0. No	0. No	1. Yes	0. No	3. Yes, a lot	0. No	0. No	0. No	0. No	0. No	1. Yes	2. Regional	0. No	0. No	0. No	1. Yes	1. Yes	0. No	0. No	1. Yes	0. No	0. No	2. Yes, outside	3. Yes, outside and at home		3. Yes, outside and at home
0. Control	2	2. Control	1. Female	4. 45-64	4	2013	2. spring	0. Urban	0. No	0. No	0. No	0. No	0. No	0. No	0. No	0. No	0. No			1. Yes, at home	2. Yes, outside	0. No	0. No	0. No	0. No	1. Yes	1. Yes	0. No	0. No	1. Yes	0. No	1. Yes	1. Yes	1. Yes	2. Regional	1. Yes	0. No	1. Yes	1. Yes	0. No	1. Yes	0. No	1. Yes	0. No	0. No	1. Yes, at home	1. Yes, at home	1. Yes, at home	1. Yes, at home
0. Control	1	2. Control	0. Male	4. 45-64	1	2013	0. winter	0. Urban	0. No	0. No	0. No	0. No	0. No	0. No	0. No	0. No	0. No			0. No	2. Yes, outside	2. Yes, outside	0. No	0. No	1. Yes, at home	0. No	1. Yes	0. No	0. No	1. Yes	0. No	0. No	0. No	1. Yes	2. Regional	0. No	0. No	1. Yes	1. Yes	0. No	1. Yes	1. Yes	1. Yes	0. No	0. No	1. Yes, at home	1. Yes, at home	1. Yes, at home	0. No
0. Control	4	2. Control	1. Female	2. 15-24	11	2012	1. autumn	0. Urban	0. No	0. No	0. No	0. No	0. No	0. No	0. No	0. No	0. No			1. Yes, at home	0. No	0. No	0. No	0. No	1. Yes, at home	1. Yes	1. Yes	0. No	0. No	0. No	0. No	0. No	0. No	1. Yes	2. Regional	0. No	0. No	0. No	1. Yes	0. No	0. No	1. Yes	1. Yes	0. No	0. No	1. Yes, at home	0. No	0. No	0. No
0. Control	4	2. Control	0. Male	3. 25-44	12	2012	0. winter	2. Rural	0. No	0. No	0. No	0. No	0. No	0. No	0. No	0. No	0. No			1. Yes, at home	0. No	0. No	0. No	0. No	0. No	1. Yes	1. Yes	0. No	0. No	0. No	0. No	0. No	0. No	0. No	2. Regional	1. Yes	0. No	0. No	1. Yes	0. No	1. Yes	1. Yes	1. Yes	0. No	0. No	1. Yes, at home	0. No	0. No	2. Yes, outside
0. Control	4	2. Control	0. Male	0. 0-4	10	2012	1. autumn	2. Rural	0. No	0. No	0. No	0. No	0. No	0. No	0. No	0. No	0. No			0. No	0. No	0. No	0. No	0. No	0. No	1. Yes	1. Yes	3. Yes, a lot	0. No	0. No	0. No	0. No	0. No	0. No	2. Regional	0. No	1. Yes	0. No	0. No	0. No	0. No	1. Yes	1. Yes	0. No	0. No	0. No	1. Yes, at home	0. No	3. Yes, outside and at home
0. Control	1	2. Control	0. Male	5. >=65	1	2013	0. winter	2. Rural	0. No	0. No	0. No	0. No	0. No	0. No	0. No	0. No	0. No			3. Yes, at home and outside	0. No	0. No	0. No	0. No	0. No	0. No	1. Yes	0. No	0. No	0. No	0. No	1. Yes	1. Yes	1. Yes	2. Regional	1. Yes	0. No	0. No	1. Yes	0. No	1. Yes	1. Yes	0. No	0. No	0. No	1. Yes, at home	1. Yes, at home	1. Yes, at home	0. No
0. Control	2	2. Control	0. Male	5. >=65	6	2012	3. summer	1. Intermediate	0. No	0. No	0. No	0. No	0. No	0. No	0. No	0. No	0. No			0. No	0. No	0. No	0. No	0. No	0. No	1. Yes	1. Yes	1. Yes, a few	1. Yes	0. No	0. No	1. Yes	0. No	0. No	2. Regional	1. Yes	0. No	1. Yes	1. Yes	0. No	1. Yes	1. Yes	1. Yes	0. No	0. No	0. No	1. Yes, at home	1. Yes, at home	0. No
0. Control	3	2. Control	1. Female	4. 45-64	7	2012	3. summer	1. Intermediate	0. No	0. No	0. No	0. No	0. No	0. No	0. No	0. No	0. No			1. Yes, at home	0. No	0. No	0. No	0. No	1. Yes, at home	0. No	1. Yes	2. Yes, some	0. No	0. No	0. No	1. Yes	0. No	0. No	2. Regional	0. No	0. No	1. Yes	1. Yes	0. No	1. Yes	1. Yes	1. Yes	0. No	0. No		1. Yes, at home		1. Yes, at home
0. Control	1	2. Control	1. Female	4. 45-64	3	2013	2. spring	1. Intermediate	0. No	0. No	0. No	0. No	0. No	0. No	0. No	0. No	0. No			2. Yes, outside	2. Yes, outside	0. No	0. No	0. No	0. No	1. Yes	1. Yes	1. Yes, a few	0. No	0. No	0. No	1. Yes	1. Yes	1. Yes	2. Regional	1. Yes	0. No	1. Yes	1. Yes	0. No	1. Yes	1. Yes	1. Yes	0. No	0. No	1. Yes, at home	1. Yes, at home	0. No	1. Yes, at home
0. Control	1	2. Control	0. Male	4. 45-64	2	2013	0. winter	1. Intermediate	0. No	0. No	0. No	0. No	0. No	0. No	0. No	0. No	0. No			2. Yes, outside	1. Yes, at home	0. No	0. No	0. No		1. Yes	1. Yes	2. Yes, some	0. No	1. Yes	0. No	1. Yes	1. Yes	1. Yes	2. Regional	1. Yes	0. No	1. Yes	1. Yes	0. No	1. Yes	1. Yes	0. No	0. No	0. No	0. No	1. Yes, at home	1. Yes, at home	1. Yes, at home
0. Control	4	2. Control	0. Male	1. 5-14	11	2012	1. autumn	1. Intermediate	0. No	0. No	0. No	0. No	0. No	0. No	0. No	0. No	0. No			0. No	2. Yes, outside	0. No	0. No	0. No		1. Yes	0. No	1. Yes, a few	0. No	0. No	0. No	0. No	0. No	0. No	2. Regional	0. No	0. No	1. Yes	1. Yes	0. No	1. Yes	1. Yes	1. Yes	0. No	1. Yes, at home		1. Yes, at home	0. No	1. Yes, at home
0. Control	2	2. Control	1. Female	0. 0-4	5	2013	2. spring	1. Intermediate	0. No	0. No	0. No	0. No	0. No	0. No	0. No	0. No	0. No			0. No	0. No	0. No	0. No	0. No	0. No	1. Yes	1. Yes	0. No	0. No	1. Yes	0. No	0. No	0. No		2. Regional	1. Yes	0. No	0. No	1. Yes	1. Yes	1. Yes	0. No	1. Yes	0. No	0. No	0. No	3. Yes, outside and at home	1. Yes, at home	2. Yes, outside
0. Control	3	2. Control	0. Male	5. >=65	7	2012	3. summer	1. Intermediate	0. No	0. No	0. No	0. No	0. No	0. No	0. No	0. No	0. No			0. No	0. No	0. No	0. No	0. No	0. No	0. No	0. No	1. Yes, a few	0. No	0. No	0. No	0. No	0. No	0. No	2. Regional	0. No	0. No	0. No	0. No	0. No	1. Yes	0. No	1. Yes	0. No	0. No	0. No	1. Yes, at home		1. Yes, at home
0. Control	1	2. Control	1. Female	3. 25-44	1	2013	0. winter	1. Intermediate	0. No	0. No	0. No	0. No	0. No	0. No	0. No	0. No	0. No			1. Yes, at home	1. Yes, at home	0. No	0. No	1. Yes, at home	0. No	1. Yes	1. Yes	2. Yes, some	0. No	0. No	0. No	0. No	0. No	1. Yes	2. Regional	0. No	1. Yes	0. No	0. No	0. No	1. Yes	0. No	1. Yes	0. No	0. No	0. No	1. Yes, at home	1. Yes, at home	0. No
0. Control	2	2. Control	0. Male	5. >=65	5	2013	2. spring	1. Intermediate	0. No	0. No	0. No	0. No	0. No	0. No	0. No	0. No	0. No			2. Yes, outside	2. Yes, outside	0. No	0. No	0. No	0. No	0. No	1. Yes	1. Yes, a few	0. No	0. No	0. No	1. Yes	0. No	0. No	2. Regional	0. No	0. No	0. No	1. Yes	0. No	1. Yes	0. No	1. Yes	0. No	0. No	1. Yes, at home	1. Yes, at home	1. Yes, at home	1. Yes, at home
0. Control	1	2. Control	0. Male	3. 25-44	1	2013	0. winter	1. Intermediate	0. No	0. No	0. No	0. No	0. No	0. No	0. No	0. No	0. No			0. No	0. No	0. No	0. No	0. No	0. No	1. Yes	1. Yes	3. Yes, a lot	0. No	0. No	0. No	0. No	0. No	0. No	2. Regional	0. No	0. No	0. No	1. Yes	0. No	1. Yes	1. Yes	0. No	0. No	0. No	0. No	0. No	0. No	0. No
0. Control	3	2. Control	1. Female	1. 5-14	7	2012	3. summer	1. Intermediate	0. No	0. No	0. No	0. No	0. No	0. No	0. No	0. No	0. No			2. Yes, outside	1. Yes, at home	0. No	0. No	0. No	0. No	1. Yes	1. Yes	1. Yes, a few	0. No	1. Yes	0. No	1. Yes	0. No	1. Yes	2. Regional	0. No	1. Yes	0. No	1. Yes	0. No	1. Yes	1. Yes	1. Yes	0. No	0. No	1. Yes, at home	0. No	1. Yes, at home	0. No
0. Control	4	2. Control	1. Female	3. 25-44	12	2012	0. winter	1. Intermediate	0. No	0. No	0. No	0. No	0. No	0. No	0. No	0. No	0. No			2. Yes, outside	1. Yes, at home	0. No	0. No	0. No	2. Yes, outside			0. No	0. No	0. No	0. No	1. Yes	0. No	0. No	2. Regional	1. Yes	0. No	1. Yes	1. Yes	0. No	1. Yes	1. Yes	1. Yes	0. No	0. No	0. No	1. Yes, at home	0. No	1. Yes, at home
0. Control	1	2. Control	0. Male	4. 45-64	1	2013	0. winter	1. Intermediate	0. No	0. No	0. No	0. No	0. No	0. No	0. No	0. No	0. No			0. No	0. No	0. No	0. No	0. No	0. No	0. No	0. No	0. No	0. No	0. No	0. No	0. No	0. No	0. No	2. Regional	0. No	0. No	0. No	1. Yes	0. No	1. Yes	1. Yes	0. No	0. No	0. No	0. No	0. No	0. No	0. No
0. Control	1	2. Control	1. Female	5. >=65	3	2013	2. spring	1. Intermediate	0. No	0. No	0. No	0. No	0. No	0. No	0. No	0. No	0. No			1. Yes, at home	0. No	0. No	0. No	0. No	1. Yes, at home			0. No	0. No	0. No	0. No	0. No	0. No	0. No	2. Regional	0. No	0. No	1. Yes	1. Yes	0. No	1. Yes	1. Yes	1. Yes	0. No	0. No	0. No	1. Yes, at home	1. Yes, at home	1. Yes, at home
0. Control	2	2. Control	1. Female	4. 45-64	5	2013	2. spring	1. Intermediate	0. No	0. No	0. No	0. No	0. No	0. No	0. No	0. No	0. No			1. Yes, at home	0. No	0. No	0. No	0. No	0. No	1. Yes	1. Yes	1. Yes, a few	0. No	0. No	0. No	1. Yes	0. No	0. No	2. Regional	1. Yes	0. No	1. Yes	1. Yes	1. Yes	1. Yes	1. Yes	0. No	0. No	0. No	1. Yes, at home	0. No	1. Yes, at home	0. No
0. Control	4	2. Control	0. Male	5. >=65	12	2012	0. winter	1. Intermediate	0. No	0. No	0. No	0. No	0. No	0. No	0. No	0. No	0. No			3. Yes, at home and outside	3. Yes, at home and outside	0. No	0. No	0. No	0. No	0. No	0. No	0. No	0. No	0. No	0. No	0. No	0. No	0. No	2. Regional	0. No	0. No	1. Yes	1. Yes	0. No	1. Yes	1. Yes	1. Yes	0. No	0. No	1. Yes, at home	1. Yes, at home	1. Yes, at home	0. No
0. Control	4	2. Control	0. Male	3. 25-44	10	2012	1. autumn	1. Intermediate	0. No	0. No	0. No	0. No	0. No	0. No	0. No	0. No	0. No			1. Yes, at home	0. No	0. No	0. No	0. No	0. No		0. No	2. Yes, some	0. No	0. No	0. No	0. No	0. No	0. No	2. Regional	0. No	0. No	0. No	0. No	0. No	0. No	0. No	1. Yes	0. No	0. No	0. No	1. Yes, at home		1. Yes, at home
0. Control	4	2. Control	1. Female	3. 25-44	10	2012	1. autumn	1. Intermediate	0. No	0. No	0. No	0. No	0. No	0. No	0. No	0. No	0. No			0. No	0. No	0. No	0. No	0. No	0. No	0. No	1. Yes	0. No	0. No	0. No	0. No	0. No	0. No	0. No	2. Regional	0. No	0. No	1. Yes	1. Yes	0. No	1. Yes	0. No	1. Yes	0. No	0. No	1. Yes, at home	1. Yes, at home	0. No	1. Yes, at home
0. Control	4	2. Control	0. Male	3. 25-44	10	2012	1. autumn	1. Intermediate	0. No	0. No	0. No	0. No	0. No	0. No	0. No	0. No	0. No			0. No	0. No	0. No	0. No	0. No	1. Yes, at home	1. Yes	1. Yes	1. Yes, a few	0. No	0. No	0. No	0. No	0. No	1. Yes	2. Regional	0. No	0. No	0. No	1. Yes	0. No	1. Yes	0. No	1. Yes	0. No	0. No	1. Yes, at home	0. No	0. No	1. Yes, at home
0. Control	3	2. Control	0. Male	4. 45-64	7	2012	3. summer	1. Intermediate	0. No	0. No	0. No	0. No	0. No	0. No	0. No	0. No	0. No			0. No	0. No	0. No	0. No	0. No	0. No	0. No	1. Yes	1. Yes, a few	0. No	0. No	0. No	1. Yes	0. No	1. Yes	2. Regional	1. Yes	0. No	1. Yes	1. Yes	1. Yes	1. Yes	0. No	1. Yes	0. No	0. No	0. No	1. Yes, at home	1. Yes, at home	1. Yes, at home
0. Control	3	2. Control	1. Female	1. 5-14	7	2012	3. summer	1. Intermediate	0. No	0. No	0. No	0. No	0. No	0. No	0. No	0. No	0. No			2. Yes, outside	0. No	0. No	0. No	0. No	0. No	1. Yes	1. Yes	1. Yes, a few	0. No	1. Yes	0. No	0. No	1. Yes	1. Yes	2. Regional	1. Yes	0. No	1. Yes	1. Yes	0. No	1. Yes	1. Yes	1. Yes	0. No	0. No	3. Yes, outside and at home	3. Yes, outside and at home	3. Yes, outside and at home	1. Yes, at home
0. Control	3	2. Control	0. Male	5. >=65	9	2012	1. autumn	1. Intermediate	0. No	0. No	0. No	0. No	0. No	0. No	0. No	0. No	0. No			2. Yes, outside	2. Yes, outside	2. Yes, outside	0. No	2. Yes, outside		0. No	1. Yes	1. Yes, a few	0. No	1. Yes	1. Yes	1. Yes	0. No	1. Yes	2. Regional	0. No	1. Yes	1. Yes	1. Yes	0. No	1. Yes	1. Yes	1. Yes	0. No	0. No	1. Yes, at home	1. Yes, at home	1. Yes, at home	1. Yes, at home
0. Control	1	2. Control	1. Female	2. 15-24	3	2013	2. spring	1. Intermediate	0. No	0. No	0. No	0. No	0. No	0. No	0. No	0. No	0. No			2. Yes, outside	0. No	0. No	0. No	0. No	1. Yes, at home	0. No	0. No	0. No	0. No	0. No	0. No	0. No	0. No	0. No	2. Regional	0. No	0. No	0. No	0. No	1. Yes	0. No	0. No	1. Yes	0. No	0. No		0. No	0. No	0. No
0. Control	1	2. Control	0. Male	4. 45-64	3	2013	2. spring	1. Intermediate	0. No	0. No	0. No	0. No	0. No	0. No	0. No	0. No	0. No			2. Yes, outside	1. Yes, at home	0. No	0. No	0. No	0. No	1. Yes	1. Yes	1. Yes, a few	1. Yes	1. Yes	0. No	1. Yes	1. Yes	1. Yes	2. Regional	0. No	0. No	1. Yes	1. Yes	1. Yes	1. Yes	1. Yes	1. Yes	0. No	0. No	1. Yes, at home	1. Yes, at home	1. Yes, at home	1. Yes, at home
0. Control	1	2. Control	1. Female	1. 5-14	2	2013	0. winter	1. Intermediate	0. No	0. No	0. No	0. No	0. No	0. No	0. No	0. No	0. No			1. Yes, at home	1. Yes, at home	0. No	0. No	0. No	0. No	1. Yes	1. Yes	0. No	0. No	0. No	0. No	0. No	0. No	0. No	2. Regional	0. No	0. No	0. No	1. Yes	0. No	1. Yes	1. Yes	1. Yes	0. No	0. No	1. Yes, at home	1. Yes, at home	1. Yes, at home	1. Yes, at home
0. Control	1	2. Control	1. Female	3. 25-44	3	2013	2. spring	1. Intermediate	0. No	0. No	0. No	0. No	0. No	0. No	0. No	0. No	0. No			0. No	0. No	0. No	0. No	0. No	0. No	0. No	1. Yes	0. No	0. No	0. No	0. No	0. No	0. No	0. No	2. Regional	0. No	0. No	1. Yes	1. Yes	0. No	1. Yes	0. No	1. Yes	0. No	0. No	0. No	1. Yes, at home	1. Yes, at home	2. Yes, outside
0. Control	1	2. Control	0. Male	5. >=65	3	2013	2. spring	1. Intermediate	0. No	0. No	0. No	0. No	0. No	0. No	0. No	0. No	0. No			2. Yes, outside	2. Yes, outside	0. No	0. No	0. No	2. Yes, outside	0. No	0. No	0. No	0. No	0. No	0. No	1. Yes	0. No	1. Yes	2. Regional	1. Yes	0. No	1. Yes	1. Yes	0. No	1. Yes	1. Yes	1. Yes	0. No	0. No	1. Yes, at home	1. Yes, at home	0. No	3. Yes, outside and at home
0. Control	1	2. Control	1. Female	4. 45-64	1	2013	0. winter	1. Intermediate	0. No	0. No	0. No	0. No	0. No	0. No	0. No	0. No	0. No			1. Yes, at home	2. Yes, outside	0. No	0. No	0. No	0. No	0. No	0. No	0. No	0. No	0. No	0. No	0. No	0. No	0. No	2. Regional	0. No	0. No	1. Yes	1. Yes	0. No	1. Yes	1. Yes	1. Yes	0. No	3. Yes, outside and at home	0. No	3. Yes, outside and at home	0. No	1. Yes, at home
0. Control	1	2. Control	0. Male	0. 0-4	1	2013	0. winter	0. Urban	0. No	0. No	0. No	0. No	0. No	0. No	0. No	0. No	0. No			2. Yes, outside	0. No	0. No	0. No	0. No	0. No	0. No	0. No	0. No	0. No	0. No	0. No	0. No	1. Yes	1. Yes	2. Regional	1. Yes	0. No	0. No	1. Yes	0. No	0. No	0. No	1. Yes	0. No	0. No	0. No	0. No	0. No	0. No
0. Control	3	2. Control	0. Male	4. 45-64	8	2012	3. summer	0. Urban	0. No	0. No	0. No	0. No	0. No	0. No	0. No	0. No	0. No			0. No	0. No	0. No	0. No	0. No		1. Yes	1. Yes	1. Yes, a few	0. No	0. No	0. No	1. Yes	1. Yes	1. Yes	2. Regional	1. Yes	0. No	1. Yes	1. Yes	1. Yes	1. Yes	1. Yes	1. Yes	0. No	0. No	1. Yes, at home	1. Yes, at home	1. Yes, at home	1. Yes, at home
0. Control	2	2. Control	1. Female	0. 0-4	5	2013	2. spring	0. Urban	0. No	0. No	0. No	0. No	0. No	0. No	0. No	0. No	0. No			0. No	0. No	0. No	0. No	0. No	0. No	0. No	0. No	0. No	0. No	0. No	0. No	1. Yes	1. Yes	1. Yes	2. Regional	1. Yes	1. Yes	0. No	1. Yes	0. No	1. Yes	0. No	1. Yes	0. No	0. No	1. Yes, at home	1. Yes, at home	0. No	1. Yes, at home
0. Control	3	2. Control	1. Female	0. 0-4	7	2012	3. summer	0. Urban	0. No	0. No	0. No	0. No	0. No	0. No	0. No	0. No	0. No			0. No	0. No	0. No	0. No	0. No	0. No	0. No	0. No	1. Yes, a few	0. No	0. No	0. No	1. Yes	1. Yes	0. No	2. Regional	1. Yes	1. Yes	0. No	1. Yes	0. No	1. Yes	0. No	1. Yes	0. No	0. No	1. Yes, at home	1. Yes, at home	0. No	1. Yes, at home
0. Control	4	2. Control	1. Female	0. 0-4	10	2012	1. autumn	0. Urban	0. No	0. No	0. No	0. No	0. No	0. No	0. No	0. No	0. No			0. No	0. No	0. No	0. No	0. No	0. No	0. No	1. Yes	1. Yes, a few	0. No	1. Yes	0. No	1. Yes	0. No	1. Yes	2. Regional	1. Yes	0. No	0. No	1. Yes	0. No	1. Yes	1. Yes	1. Yes	0. No	0. No	0. No	1. Yes, at home	0. No	0. No
0. Control	3	2. Control	0. Male	5. >=65	9	2012	1. autumn	0. Urban	0. No	0. No	0. No	0. No	0. No	0. No	0. No	0. No	0. No			2. Yes, outside	2. Yes, outside	0. No	0. No	0. No	2. Yes, outside	1. Yes	1. Yes	1. Yes, a few	0. No	0. No	1. Yes	0. No	1. Yes	1. Yes	2. Regional	0. No	0. No	0. No	1. Yes	1. Yes	1. Yes	1. Yes	1. Yes	0. No	0. No	0. No	1. Yes, at home	1. Yes, at home	0. No
0. Control	2	2. Control	0. Male	3. 25-44	6	2012	3. summer	0. Urban	0. No	0. No	0. No	0. No	0. No	0. No	0. No	0. No	0. No			0. No	0. No	0. No	0. No	0. No	0. No	0. No	0. No	0. No	0. No	0. No	0. No	0. No	0. No	1. Yes	2. Regional	0. No	0. No	0. No	1. Yes	0. No	1. Yes	1. Yes	1. Yes	0. No	0. No	1. Yes, at home	0. No	1. Yes, at home	0. No
0. Control	2	2. Control	0. Male	1. 5-14	6	2012	3. summer	0. Urban	0. No	0. No	0. No	0. No	0. No	0. No	0. No	0. No	0. No			0. No	2. Yes, outside	0. No	0. No	0. No	1. Yes, at home	1. Yes	1. Yes	1. Yes, a few	0. No	1. Yes	0. No	1. Yes	1. Yes	1. Yes	2. Regional	1. Yes	1. Yes	0. No	1. Yes	0. No	1. Yes	0. No	1. Yes	0. No	0. No	1. Yes, at home	0. No	1. Yes, at home	1. Yes, at home
0. Control	3	2. Control	0. Male	0. 0-4	8	2012	3. summer	0. Urban	0. No	0. No	0. No	0. No	0. No	0. No	0. No	0. No	0. No			1. Yes, at home	0. No	0. No	0. No	0. No	0. No	0. No	0. No	1. Yes, a few	0. No	0. No	0. No	0. No	1. Yes	1. Yes	2. Regional	0. No	1. Yes	0. No	1. Yes	0. No	0. No	0. No	1. Yes	0. No	0. No	0. No	0. No	0. No	1. Yes, at home
0. Control	4	2. Control	1. Female	3. 25-44	10	2012	1. autumn	0. Urban	0. No	0. No	0. No	0. No	0. No	0. No	0. No	0. No	0. No			0. No	0. No	0. No	0. No	0. No	0. No	0. No	0. No	1. Yes, a few	0. No	0. No	0. No	0. No	0. No	0. No	2. Regional	0. No	0. No	1. Yes	1. Yes	0. No	1. Yes	0. No	1. Yes	0. No	0. No	0. No	0. No	0. No	1. Yes, at home
0. Control	3	2. Control	0. Male	3. 25-44	8	2012	3. summer	0. Urban	0. No	0. No	0. No	0. No	0. No	0. No	0. No	0. No	0. No					0. No	0. No	0. No	0. No	0. No	0. No	2. Yes, some	0. No	0. No	0. No	0. No	0. No	1. Yes	2. Regional	0. No	0. No	0. No	1. Yes	0. No	1. Yes	1. Yes	1. Yes	0. No	0. No	3. Yes, outside and at home		1. Yes, at home	1. Yes, at home
0. Control	2	2. Control	0. Male	1. 5-14	5	2013	2. spring	0. Urban	0. No	0. No	0. No	0. No	0. No	0. No	0. No	0. No	0. No			0. No	0. No	0. No	0. No	0. No	0. No	0. No	0. No	1. Yes, a few	0. No	0. No	0. No	0. No	0. No	0. No	2. Regional	0. No	0. No	0. No		0. No	1. Yes	1. Yes	1. Yes	0. No	0. No	1. Yes, at home	0. No	1. Yes, at home	1. Yes, at home
0. Control	4	2. Control	1. Female	1. 5-14	12	2012	0. winter	0. Urban	0. No	0. No	0. No	0. No	0. No	0. No	0. No	0. No	0. No			0. No	0. No	0. No	0. No	0. No	0. No	0. No	1. Yes	1. Yes, a few	0. No	0. No	0. No	0. No	1. Yes	0. No	2. Regional	0. No	0. No	0. No	1. Yes	0. No	1. Yes	1. Yes	1. Yes	0. No	0. No	1. Yes, at home	1. Yes, at home	0. No	1. Yes, at home
0. Control	2	2. Control	1. Female	1. 5-14	5	2013	2. spring	0. Urban	0. No	0. No	0. No	0. No	0. No	0. No	0. No	0. No	0. No			2. Yes, outside		0. No	0. No	0. No	2. Yes, outside	0. No	1. Yes	0. No	0. No	1. Yes	0. No	0. No	1. Yes	1. Yes	2. Regional	0. No		0. No	1. Yes		1. Yes	1. Yes	1. Yes	0. No	0. No	1. Yes, at home	0. No	1. Yes, at home	1. Yes, at home
0. Control	3	2. Control	0. Male	2. 15-24	8	2012	3. summer	1. Intermediate	0. No	0. No	0. No	0. No	0. No	0. No	0. No	0. No	0. No			2. Yes, outside	0. No	0. No	0. No	0. No	1. Yes, at home	1. Yes	1. Yes	1. Yes, a few	0. No	0. No	0. No	0. No	1. Yes	0. No	2. Regional	0. No	0. No	0. No	1. Yes	0. No	1. Yes	1. Yes	1. Yes	0. No	0. No	0. No	1. Yes, at home	1. Yes, at home	1. Yes, at home
0. Control	2	2. Control	0. Male	5. >=65	5	2013	2. spring	1. Intermediate	0. No	0. No	0. No	0. No	0. No	0. No	0. No	0. No	0. No			0. No	0. No	0. No	0. No	0. No	0. No	0. No	0. No	0. No	0. No	0. No	0. No	1. Yes	1. Yes	0. No	2. Regional	1. Yes	0. No	0. No	0. No	1. Yes	1. Yes	1. Yes	1. Yes	0. No	0. No	0. No	0. No	0. No	1. Yes, at home
0. Control	1	2. Control	1. Female	4. 45-64	3	2013	2. spring	1. Intermediate	0. No	0. No	0. No	0. No	0. No	0. No	0. No	0. No	0. No			0. No	1. Yes, at home	0. No	0. No	0. No	0. No	0. No	0. No	1. Yes, a few	0. No	0. No	0. No	0. No	0. No	0. No	2. Regional	0. No	0. No	0. No	0. No	0. No	1. Yes	0. No	1. Yes	0. No	0. No	0. No	0. No	0. No	1. Yes, at home
0. Control	4	2. Control	0. Male	2. 15-24	12	2012	0. winter	1. Intermediate	0. No	0. No	0. No	0. No	0. No	0. No	0. No	0. No	0. No			0. No	0. No	0. No	0. No	0. No	1. Yes, at home	1. Yes	1. Yes	3. Yes, a lot	0. No	0. No	0. No	0. No	1. Yes	0. No	2. Regional	0. No	0. No	0. No	0. No	0. No	0. No	1. Yes	1. Yes	0. No	0. No		1. Yes, at home		0. No
0. Control	1	2. Control	1. Female	5. >=65	3	2013	2. spring	1. Intermediate	0. No	0. No	0. No	0. No	0. No	0. No	0. No	0. No	0. No			0. No	0. No	0. No	0. No	0. No	0. No	1. Yes	1. Yes	0. No	0. No	0. No	0. No	0. No	0. No	0. No	2. Regional	0. No	0. No	0. No	1. Yes	0. No	1. Yes	0. No	1. Yes	0. No	0. No	0. No	1. Yes, at home	0. No	1. Yes, at home
0. Control	3	2. Control	1. Female	0. 0-4	7	2012	3. summer	1. Intermediate	0. No	0. No	0. No	0. No	0. No	0. No	0. No	0. No	0. No			2. Yes, outside	0. No	0. No	0. No	0. No			1. Yes	0. No	0. No	0. No	0. No	1. Yes		1. Yes	2. Regional	0. No	1. Yes	0. No	1. Yes	0. No	1. Yes		1. Yes	0. No	0. No	0. No	1. Yes, at home	3. Yes, outside and at home	1. Yes, at home
0. Control	4	2. Control	1. Female	4. 45-64	11	2012	1. autumn	1. Intermediate	0. No	0. No	0. No	0. No	0. No	0. No	0. No	0. No	0. No			1. Yes, at home	1. Yes, at home	0. No	0. No	0. No	0. No	1. Yes	1. Yes	1. Yes, a few	0. No	0. No	0. No	1. Yes	0. No	0. No	2. Regional	1. Yes	0. No	1. Yes	1. Yes	0. No	1. Yes	1. Yes	1. Yes	0. No	0. No	1. Yes, at home	1. Yes, at home	1. Yes, at home	1. Yes, at home
0. Control	1	2. Control	1. Female	1. 5-14	2	2013	0. winter	1. Intermediate	0. No	0. No	0. No	0. No	0. No	0. No	0. No	0. No	0. No			2. Yes, outside	1. Yes, at home	0. No	0. No	1. Yes, at home	1. Yes, at home	1. Yes	1. Yes	0. No	0. No	0. No	0. No	0. No	1. Yes	1. Yes	2. Regional	0. No	0. No	0. No	1. Yes	0. No	1. Yes	1. Yes	1. Yes	0. No	0. No	0. No	1. Yes, at home	1. Yes, at home	1. Yes, at home
0. Control	1	2. Control	1. Female	0. 0-4	2	2013	0. winter	1. Intermediate	0. No	0. No	0. No	0. No	0. No	0. No	0. No	0. No	0. No			1. Yes, at home	0. No	0. No	0. No	0. No	0. No	1. Yes	1. Yes	0. No	0. No	0. No	0. No	0. No	0. No	0. No	2. Regional	0. No	0. No	0. No	1. Yes	1. Yes	1. Yes	0. No	1. Yes	0. No	0. No	0. No	3. Yes, outside and at home	3. Yes, outside and at home	0. No
0. Control	2	2. Control	0. Male	2. 15-24	4	2013	2. spring	1. Intermediate	0. No	0. No	0. No	0. No	0. No	0. No	0. No	0. No	0. No			0. No	0. No	0. No	0. No	0. No	1. Yes, at home	1. Yes	1. Yes	0. No	0. No	0. No	0. No	0. No	0. No	1. Yes	2. Regional	0. No	0. No	0. No	1. Yes	0. No	1. Yes	1. Yes	1. Yes	0. No	0. No	0. No	1. Yes, at home		0. No
0. Control	2	2. Control	0. Male	3. 25-44	6	2012	3. summer	2. Rural	0. No	0. No	0. No	0. No	0. No	0. No	0. No	0. No	0. No			2. Yes, outside	0. No	1. Yes, at home	0. No	0. No	0. No	1. Yes	1. Yes	1. Yes, a few	0. No	0. No	0. No	1. Yes	0. No	1. Yes	1. Local and regional	0. No	0. No	1. Yes	1. Yes	0. No	1. Yes	1. Yes	1. Yes	0. No	0. No	1. Yes, at home	1. Yes, at home	2. Yes, outside	2. Yes, outside
0. Control	1	2. Control	1. Female	4. 45-64	3	2013	2. spring	2. Rural	0. No	0. No	0. No	0. No	0. No	0. No	0. No	0. No	0. No			0. No	0. No	0. No	0. No	0. No	1. Yes, at home	1. Yes	1. Yes	1. Yes, a few	0. No	1. Yes	0. No	0. No	1. Yes	0. No	1. Local and regional	0. No	0. No	1. Yes	1. Yes	0. No	1. Yes	1. Yes	1. Yes	0. No	1. Yes, at home	0. No	0. No	1. Yes, at home	0. No
0. Control	3	2. Control	0. Male	3. 25-44	9	2012	1. autumn	2. Rural	0. No	0. No	0. No	0. No	0. No	0. No	0. No	0. No	0. No			2. Yes, outside	2. Yes, outside	0. No	0. No	0. No	2. Yes, outside	1. Yes	1. Yes	1. Yes, a few	0. No	1. Yes	0. No	1. Yes	1. Yes	1. Yes	0. Local	1. Yes	0. No	1. Yes	1. Yes	1. Yes	1. Yes	1. Yes	1. Yes	0. No	0. No	1. Yes, at home	0. No	2. Yes, outside	2. Yes, outside
0. Control	2	2. Control	1. Female	1. 5-14	6	2012	3. summer	2. Rural	0. No	0. No	0. No	0. No	0. No	0. No	0. No	0. No	0. No			2. Yes, outside	2. Yes, outside	0. No	0. No	0. No		0. No	1. Yes	1. Yes, a few	0. No	0. No	0. No	1. Yes		1. Yes	0. Local	1. Yes	0. No	0. No	1. Yes	0. No	1. Yes	1. Yes	1. Yes	0. No	0. No	1. Yes, at home	1. Yes, at home	0. No	1. Yes, at home
0. Control	1	2. Control	1. Female	4. 45-64	1	2013	0. winter	2. Rural	0. No	0. No	0. No	0. No	0. No	0. No	0. No	0. No	0. No			2. Yes, outside	1. Yes, at home	0. No	0. No	2. Yes, outside	0. No	1. Yes	1. Yes	0. No	0. No	0. No	0. No	1. Yes	0. No	0. No	1. Local and regional	0. No	0. No	1. Yes	1. Yes	0. No	1. Yes	1. Yes	1. Yes	0. No	0. No	0. No	1. Yes, at home	1. Yes, at home	1. Yes, at home
0. Control	4	2. Control	0. Male	3. 25-44	10	2012	1. autumn	2. Rural	0. No	0. No	0. No	0. No	0. No	0. No	0. No	0. No	0. No			0. No	0. No	0. No	0. No	0. No	1. Yes, at home	0. No	0. No	2. Yes, some	0. No	0. No	0. No	0. No	0. No	0. No	0. Local	0. No	0. No	1. Yes	1. Yes	0. No	1. Yes	0. No	1. Yes	0. No	0. No	0. No	1. Yes, at home		1. Yes, at home
0. Control	3	2. Control	1. Female	1. 5-14	9	2012	1. autumn	2. Rural	0. No	0. No	0. No	0. No	0. No	0. No	0. No	0. No	0. No			1. Yes, at home	1. Yes, at home				1. Yes, at home	1. Yes	1. Yes	2. Yes, some	0. No	1. Yes	0. No	0. No	1. Yes	1. Yes	0. Local	0. No	1. Yes	0. No	0. No	0. No	1. Yes	1. Yes	1. Yes	0. No	0. No	1. Yes, at home	1. Yes, at home	1. Yes, at home	1. Yes, at home
0. Control	3	2. Control	0. Male	5. >=65	9	2012	1. autumn	2. Rural	0. No	0. No	0. No	0. No	0. No	0. No	0. No	0. No	0. No			1. Yes, at home	0. No	0. No	0. No	0. No	0. No	1. Yes	1. Yes	1. Yes, a few	0. No	0. No	0. No	0. No	0. No	1. Yes	0. Local	0. No	0. No	0. No	0. No	0. No	1. Yes	0. No	1. Yes	0. No	0. No	0. No	0. No	1. Yes, at home	1. Yes, at home
0. Control	3	2. Control	1. Female	4. 45-64	7	2012	3. summer	2. Rural	0. No	0. No	0. No	0. No	0. No	0. No	0. No	0. No	0. No			0. No	1. Yes, at home	0. No	0. No	0. No	0. No	1. Yes	1. Yes	3. Yes, a lot	0. No	0. No	0. No	0. No	0. No	0. No	2. Regional	0. No	0. No	0. No	1. Yes	0. No	1. Yes	1. Yes	0. No	0. No	0. No	0. No	1. Yes, at home	0. No	0. No
0. Control	2	2. Control	0. Male	2. 15-24	6	2012	3. summer	2. Rural	0. No	0. No	0. No	0. No	0. No	0. No	0. No	0. No	0. No			2. Yes, outside	2. Yes, outside	0. No	0. No	0. No	2. Yes, outside	1. Yes	1. Yes	0. No	0. No	0. No	0. No	1. Yes	1. Yes	1. Yes	2. Regional	0. No	0. No	1. Yes	1. Yes	0. No	1. Yes	1. Yes	1. Yes	0. No	0. No	1. Yes, at home	1. Yes, at home	1. Yes, at home	1. Yes, at home
0. Control	2	2. Control	1. Female	0. 0-4	4	2013	2. spring	2. Rural	0. No	0. No	0. No	0. No	0. No	0. No	0. No	0. No	0. No			0. No	2. Yes, outside	0. No	0. No	0. No	0. No	1. Yes	1. Yes	0. No	0. No	1. Yes	1. Yes	0. No	0. No	1. Yes	2. Regional	0. No	0. No	0. No	1. Yes	0. No	1. Yes	1. Yes	1. Yes	0. No	0. No	0. No	1. Yes, at home	0. No	0. No
0. Control	1	2. Control	0. Male	1. 5-14	1	2013	0. winter	2. Rural	0. No	0. No	0. No	0. No	0. No	0. No	0. No	0. No	0. No			0. No	0. No	0. No	0. No	2. Yes, outside	2. Yes, outside	1. Yes	1. Yes	1. Yes, a few	0. No	1. Yes	0. No	1. Yes	1. Yes	1. Yes	2. Regional	0. No	0. No	0. No	1. Yes	0. No	1. Yes	1. Yes	1. Yes	0. No	0. No	0. No	1. Yes, at home	0. No	1. Yes, at home
0. Control	1	2. Control	1. Female	4. 45-64	2	2013	0. winter	2. Rural	0. No	0. No	0. No	0. No	0. No	0. No	0. No	0. No	0. No			0. No	0. No	0. No	0. No	0. No	0. No	1. Yes	1. Yes	1. Yes, a few	0. No	0. No	0. No	0. No	0. No	1. Yes	2. Regional	0. No	0. No	1. Yes	1. Yes	0. No	1. Yes	1. Yes	1. Yes	0. No	0. No	1. Yes, at home	0. No	0. No	2. Yes, outside
0. Control	3	2. Control	0. Male	0. 0-4	9	2012	1. autumn	2. Rural	0. No	0. No	0. No	0. No	0. No	0. No	0. No	0. No	0. No			2. Yes, outside	2. Yes, outside	2. Yes, outside	0. No	0. No	3. Yes, at home and outside	1. Yes	1. Yes	3. Yes, a lot	0. No	0. No	0. No	1. Yes	1. Yes	1. Yes	2. Regional	0. No	1. Yes	0. No	1. Yes	1. Yes	1. Yes	1. Yes	1. Yes	0. No	1. Yes, at home	0. No	1. Yes, at home	1. Yes, at home	0. No
0. Control	4	2. Control	0. Male	5. >=65	10	2012	1. autumn	2. Rural	0. No	0. No	0. No	0. No	0. No	0. No	0. No	0. No	0. No			1. Yes, at home	1. Yes, at home	0. No	0. No	0. No	0. No	1. Yes	1. Yes	2. Yes, some	0. No	0. No	0. No	1. Yes	0. No	0. No	2. Regional	1. Yes	0. No	0. No	1. Yes	1. Yes	1. Yes	1. Yes	1. Yes	0. No	0. No	0. No	0. No	1. Yes, at home	1. Yes, at home
0. Control	4	2. Control	0. Male	4. 45-64	12	2012	0. winter	1. Intermediate	0. No	0. No	0. No	0. No	0. No	0. No	0. No	0. No	0. No			0. No	0. No	0. No	0. No	0. No	0. No	0. No	1. Yes	0. No	0. No	0. No	0. No	0. No	0. No	0. No	0. Local	0. No	0. No	1. Yes	1. Yes	0. No	1. Yes	1. Yes	1. Yes	0. No	0. No	0. No	0. No	1. Yes, at home	0. No
0. Control	3	2. Control	0. Male	3. 25-44	9	2012	1. autumn	1. Intermediate	0. No	0. No	0. No	0. No	0. No	0. No	0. No	0. No	0. No			2. Yes, outside	1. Yes, at home	2. Yes, outside	2. Yes, outside	2. Yes, outside	2. Yes, outside	1. Yes	1. Yes	0. No	0. No	1. Yes	1. Yes	1. Yes	1. Yes	1. Yes	0. Local	1. Yes	1. Yes	1. Yes	1. Yes	1. Yes	1. Yes	1. Yes	1. Yes	1. Yes	0. No	1. Yes, at home	1. Yes, at home	1. Yes, at home	1. Yes, at home
0. Control	3	2. Control	0. Male	3. 25-44	8	2012	3. summer	1. Intermediate	0. No	0. No	0. No	0. No	0. No	0. No	0. No	0. No	0. No			2. Yes, outside	0. No	0. No	0. No	0. No	0. No	0. No	0. No	1. Yes, a few	0. No	0. No	0. No	0. No	0. No	0. No	0. Local	0. No	0. No	1. Yes	1. Yes	0. No	1. Yes	1. Yes	1. Yes	0. No	0. No	0. No	1. Yes, at home		1. Yes, at home
0. Control	1	2. Control	1. Female	3. 25-44	2	2013	0. winter	1. Intermediate	0. No	0. No	0. No	0. No	0. No	0. No	0. No	0. No	0. No			0. No	0. No	0. No	0. No	0. No	0. No	0. No	0. No	0. No	0. No	0. No	0. No	0. No	0. No	0. No	0. Local	0. No	0. No	1. Yes	1. Yes	0. No	1. Yes	1. Yes	1. Yes	0. No	0. No	0. No	1. Yes, at home	0. No	1. Yes, at home
0. Control	4	2. Control	0. Male	3. 25-44	12	2012	0. winter	1. Intermediate	0. No	0. No	0. No	0. No	0. No	0. No	0. No	0. No	0. No			0. No	0. No	0. No	0. No	0. No	0. No	0. No	0. No	0. No	0. No	0. No	0. No	0. No	1. Yes	0. No	0. Local	0. No	0. No	1. Yes	1. Yes	0. No	1. Yes	1. Yes	1. Yes	0. No	0. No	1. Yes, at home	1. Yes, at home	1. Yes, at home	1. Yes, at home
0. Control	2	2. Control	1. Female	5. >=65	6	2012	3. summer	1. Intermediate	0. No	0. No	0. No	0. No	0. No	0. No	0. No	0. No	0. No			0. No	0. No	0. No	0. No	0. No	0. No	0. No	0. No	1. Yes, a few	0. No	0. No	0. No	1. Yes	0. No	1. Yes	0. Local	1. Yes	0. No	1. Yes	1. Yes	0. No	1. Yes	1. Yes	0. No	0. No	0. No	0. No	0. No	0. No	1. Yes, at home
0. Control	1	2. Control	1. Female	2. 15-24	2	2013	0. winter	1. Intermediate	0. No	0. No	0. No	0. No	0. No	0. No	0. No	0. No	0. No			0. No	0. No	0. No	0. No	0. No	0. No	0. No	0. No	0. No	0. No	0. No	0. No	0. No	0. No	0. No	0. Local	0. No	0. No	0. No	1. Yes	0. No	1. Yes	1. Yes	1. Yes	0. No	0. No	0. No	1. Yes, at home	0. No	2. Yes, outside
0. Control	3	2. Control	0. Male	3. 25-44	8	2012	3. summer	1. Intermediate	0. No	0. No	0. No	0. No	0. No	0. No	0. No	0. No	0. No			0. No	0. No	0. No	0. No	0. No	0. No	1. Yes	1. Yes	1. Yes, a few	0. No	0. No	0. No	0. No	1. Yes	1. Yes	0. Local	0. No	0. No	1. Yes	1. Yes	0. No	1. Yes	1. Yes	1. Yes	0. No	0. No	1. Yes, at home	1. Yes, at home	1. Yes, at home	1. Yes, at home
0. Control	3	2. Control	1. Female	4. 45-64	8	2012	3. summer	1. Intermediate	0. No	0. No	0. No	0. No	0. No	0. No	0. No	0. No	0. No			0. No	0. No	0. No	0. No	0. No	0. No	0. No	1. Yes	1. Yes, a few	1. Yes	0. No	0. No	1. Yes	1. Yes	1. Yes	0. Local	0. No	0. No	1. Yes	1. Yes	1. Yes	1. Yes	1. Yes	0. No	0. No	0. No	1. Yes, at home	0. No	1. Yes, at home	0. No
0. Control	1	2. Control	1. Female	0. 0-4	3	2013	2. spring	1. Intermediate	0. No	0. No	0. No	0. No	0. No	0. No	0. No	0. No	0. No			0. No	0. No	0. No	0. No	0. No	0. No	0. No	0. No	0. No	0. No	0. No	0. No	0. No	0. No	0. No	0. Local	0. No	0. No	0. No	0. No	0. No	0. No	0. No	1. Yes	0. No	0. No	0. No	0. No	0. No	0. No
0. Control	1	2. Control	0. Male	0. 0-4	3	2013	2. spring	1. Intermediate	0. No	0. No	0. No	0. No	0. No	0. No	0. No	0. No	0. No			0. No	0. No	0. No	0. No	0. No	0. No	1. Yes	1. Yes	0. No	0. No	0. No	0. No	0. No	0. No	0. No	0. Local	0. No	0. No	0. No	0. No	0. No	0. No	0. No	0. No	0. No	0. No	0. No	0. No	0. No	0. No
0. Control	1	2. Control	1. Female	2. 15-24	1	2013	0. winter	1. Intermediate	0. No	0. No	0. No	0. No	0. No	0. No	0. No	0. No	0. No			1. Yes, at home	0. No	0. No	0. No	0. No	0. No	1. Yes	1. Yes	0. No	0. No	0. No	0. No	0. No	1. Yes	0. No	0. Local	0. No	0. No	1. Yes	1. Yes	0. No	1. Yes	0. No	1. Yes	0. No	0. No	1. Yes, at home	0. No	0. No	1. Yes, at home
0. Control	2	2. Control	1. Female	2. 15-24	5	2013	2. spring	2. Rural	0. No	0. No	0. No	0. No	0. No	0. No	0. No	0. No	0. No			2. Yes, outside	1. Yes, at home	0. No	0. No	0. No	0. No	1. Yes	1. Yes	1. Yes, a few	0. No	0. No	0. No	0. No	0. No	0. No	1. Local and regional	0. No	0. No	1. Yes	1. Yes	0. No	1. Yes	1. Yes	1. Yes	0. No	0. No	1. Yes, at home	1. Yes, at home	0. No	2. Yes, outside
0. Control	4	2. Control	0. Male	1. 5-14	11	2012	1. autumn	2. Rural	0. No	0. No	0. No	0. No	0. No	0. No	0. No	0. No	0. No			2. Yes, outside	0. No	0. No	0. No	0. No	1. Yes, at home	0. No	1. Yes	2. Yes, some	0. No	0. No	0. No	1. Yes	1. Yes	1. Yes	1. Local and regional	0. No	0. No	1. Yes	1. Yes	0. No	1. Yes	0. No	1. Yes	0. No	0. No	1. Yes, at home	0. No	1. Yes, at home	1. Yes, at home
0. Control	4	2. Control	1. Female	3. 25-44	12	2012	0. winter	2. Rural	0. No	0. No	0. No	0. No	0. No	0. No	0. No	0. No	0. No			1. Yes, at home	1. Yes, at home	0. No	0. No	0. No	0. No	1. Yes	1. Yes	0. No	0. No	0. No	0. No	0. No	1. Yes	0. No	1. Local and regional	0. No	0. No	1. Yes	1. Yes	0. No	1. Yes	0. No	0. No	0. No	0. No		0. No	0. No	1. Yes, at home
0. Control	4	2. Control	1. Female	1. 5-14	12	2012	0. winter	2. Rural	0. No	0. No	0. No	0. No	0. No	0. No	0. No	0. No	0. No			1. Yes, at home	0. No	0. No	0. No	0. No	0. No	0. No	1. Yes	0. No	1. Yes	1. Yes	1. Yes	1. Yes	1. Yes	1. Yes	1. Local and regional	0. No	0. No	0. No	0. No	0. No	1. Yes	1. Yes	1. Yes	0. No	0. No	1. Yes, at home	0. No	0. No	1. Yes, at home
0. Control	4	2. Control	1. Female	1. 5-14	12	2012	0. winter	2. Rural	0. No	0. No	0. No	0. No	0. No	0. No	0. No	0. No	0. No			0. No	2. Yes, outside	0. No	0. No	0. No	1. Yes, at home	1. Yes	1. Yes	0. No	0. No	0. No	0. No	0. No	1. Yes	1. Yes	2. Regional	0. No	0. No	1. Yes	1. Yes	1. Yes	1. Yes	1. Yes	1. Yes	0. No	0. No	1. Yes, at home	1. Yes, at home	1. Yes, at home	1. Yes, at home
0. Control	2	2. Control	0. Male	4. 45-64	6	2012	3. summer	2. Rural	0. No	0. No	0. No	0. No	0. No	0. No	0. No	0. No	0. No			0. No	0. No	0. No	0. No	0. No	0. No	0. No	0. No	1. Yes, a few	0. No	0. No	0. No	1. Yes	1. Yes	1. Yes	2. Regional	1. Yes	0. No	0. No	1. Yes	1. Yes	1. Yes	1. Yes	1. Yes	0. No	0. No	0. No	1. Yes, at home	1. Yes, at home	2. Yes, outside
0. Control	3	2. Control	0. Male	4. 45-64	7	2012	3. summer	2. Rural	0. No	0. No	0. No	0. No	0. No	0. No	0. No	0. No	0. No			1. Yes, at home	1. Yes, at home	0. No	0. No	0. No	1. Yes, at home	1. Yes	1. Yes	1. Yes, a few	0. No	1. Yes	0. No	1. Yes	1. Yes	0. No	2. Regional	1. Yes	0. No	1. Yes	1. Yes	0. No	1. Yes	1. Yes	1. Yes	0. No	0. No	1. Yes, at home	1. Yes, at home	1. Yes, at home	2. Yes, outside
0. Control	2	2. Control	1. Female	1. 5-14	4	2013	2. spring	2. Rural	0. No	0. No	0. No	0. No	0. No	0. No	0. No	0. No	0. No			2. Yes, outside	0. No	0. No	0. No	0. No	1. Yes, at home	1. Yes	0. No	0. No	0. No	0. No	0. No	1. Yes	1. Yes	1. Yes	2. Regional	1. Yes	0. No	1. Yes	1. Yes		1. Yes	1. Yes	1. Yes	0. No	0. No	1. Yes, at home	1. Yes, at home	2. Yes, outside	1. Yes, at home
0. Control	2	2. Control	1. Female	0. 0-4	6	2012	3. summer	2. Rural	0. No	0. No	0. No	0. No	0. No	0. No	0. No	0. No	0. No			1. Yes, at home	2. Yes, outside	2. Yes, outside	0. No	0. No	0. No	0. No	0. No	1. Yes, a few	0. No	0. No	0. No	0. No	0. No	0. No	2. Regional	1. Yes	0. No	0. No	1. Yes	0. No	1. Yes	1. Yes	1. Yes	0. No	0. No	0. No	1. Yes, at home	0. No	3. Yes, outside and at home
0. Control	4	2. Control	0. Male	5. >=65	11	2012	1. autumn	2. Rural	0. No	0. No	0. No	0. No	0. No	0. No	0. No	0. No	0. No			0. No	0. No	0. No	0. No	0. No	0. No	1. Yes	1. Yes	1. Yes, a few	0. No	0. No	0. No	1. Yes	0. No	1. Yes	2. Regional	1. Yes	0. No	0. No	1. Yes	0. No	1. Yes	1. Yes	1. Yes	0. No	0. No	0. No	0. No	0. No	1. Yes, at home
0. Control	2	2. Control	1. Female	0. 0-4	5	2013	2. spring	1. Intermediate	0. No	0. No	0. No	0. No	0. No	0. No	0. No	0. No	0. No			0. No	1. Yes, at home	0. No	0. No	0. No	0. No	1. Yes	1. Yes	0. No	0. No	1. Yes	0. No	0. No	0. No	1. Yes	0. Local	0. No	1. Yes	0. No	1. Yes	0. No	1. Yes	1. Yes	1. Yes	0. No	0. No	0. No	3. Yes, outside and at home	0. No	1. Yes, at home
0. Control	2	2. Control	1. Female	1. 5-14	4	2013	2. spring	1. Intermediate	0. No	0. No	0. No	0. No	0. No	0. No	0. No	0. No	0. No			0. No	1. Yes, at home	0. No	0. No	0. No	0. No	0. No	1. Yes	0. No	0. No	0. No	0. No	0. No	0. No	1. Yes	0. Local	0. No	0. No	0. No	1. Yes	0. No	1. Yes	0. No	1. Yes	0. No	0. No	1. Yes, at home	1. Yes, at home	0. No	1. Yes, at home
0. Control	4	2. Control	1. Female	4. 45-64	11	2012	1. autumn	1. Intermediate	0. No	0. No	0. No	0. No	0. No	0. No	0. No	0. No	0. No			0. No	0. No	0. No	0. No	0. No	0. No	1. Yes	1. Yes	1. Yes, a few	0. No	0. No	0. No	1. Yes	0. No	0. No	0. Local	0. No	0. No	1. Yes	1. Yes	0. No	1. Yes	1. Yes	1. Yes	0. No	0. No	1. Yes, at home	0. No	1. Yes, at home	1. Yes, at home
0. Control	3	2. Control	0. Male	1. 5-14	9	2012	1. autumn	1. Intermediate	0. No	0. No	0. No	0. No	0. No	0. No	0. No	0. No	0. No			1. Yes, at home	1. Yes, at home	1. Yes, at home	1. Yes, at home	1. Yes, at home	1. Yes, at home	1. Yes	1. Yes	3. Yes, a lot	0. No	1. Yes	1. Yes	1. Yes	1. Yes	1. Yes	0. Local	1. Yes	1. Yes	1. Yes	1. Yes	1. Yes	1. Yes	1. Yes	1. Yes	1. Yes	1. Yes, at home	1. Yes, at home	1. Yes, at home	1. Yes, at home	1. Yes, at home
0. Control	4	2. Control	1. Female	1. 5-14	11	2012	1. autumn	1. Intermediate	0. No	0. No	0. No	0. No	0. No	0. No	0. No	0. No	0. No			1. Yes, at home	0. No	0. No	0. No	1. Yes, at home	1. Yes, at home	0. No	0. No	0. No	0. No	1. Yes	0. No	0. No	0. No	0. No	0. Local	0. No	0. No	1. Yes	1. Yes	0. No	1. Yes	1. Yes	1. Yes	0. No	0. No	0. No	1. Yes, at home	0. No	1. Yes, at home
0. Control	2	2. Control	1. Female	0. 0-4	5	2012	2. spring	1. Intermediate	0. No	0. No	0. No	0. No	0. No	0. No	0. No	0. No	0. No			2. Yes, outside	0. No	0. No	0. No	0. No	0. No		0. No	0. No	0. No	0. No	0. No	1. Yes	0. No	1. Yes	0. Local	0. No	1. Yes	0. No	1. Yes	0. No	1. Yes	0. No	1. Yes	0. No	0. No	0. No	1. Yes, at home	0. No	1. Yes, at home
0. Control	4	2. Control	0. Male	0. 0-4	12	2012	0. winter	1. Intermediate	0. No	0. No	0. No	0. No	0. No	0. No	0. No	0. No	0. No			0. No	1. Yes, at home	1. Yes, at home	0. No	0. No	0. No	0. No	0. No	1. Yes, a few	0. No	0. No	0. No	0. No	0. No	0. No	0. Local	0. No	0. No	0. No	0. No	0. No	0. No	0. No	1. Yes	0. No	0. No	0. No	0. No	0. No	0. No
0. Control	4	2. Control	1. Female	4. 45-64	12	2012	0. winter	1. Intermediate	0. No	0. No	0. No	0. No	0. No	0. No	0. No	0. No	0. No			1. Yes, at home	1. Yes, at home	0. No	0. No	0. No	0. No	0. No	0. No	0. No	0. No	0. No	0. No	0. No	0. No	0. No	0. Local	0. No	0. No	1. Yes	1. Yes	0. No	1. Yes	1. Yes	1. Yes	0. No	0. No	1. Yes, at home	1. Yes, at home	1. Yes, at home	1. Yes, at home
0. Control	1	2. Control	1. Female	2. 15-24	3	2013	2. spring	1. Intermediate	0. No	0. No	0. No	0. No	0. No	0. No	0. No	0. No	0. No			2. Yes, outside	0. No	0. No	0. No	0. No	0. No	0. No	0. No	0. No	0. No	0. No	0. No	0. No	0. No	0. No	0. Local	0. No	0. No	0. No	0. No	0. No	1. Yes	1. Yes	1. Yes	0. No	0. No	0. No	1. Yes, at home	0. No	0. No
0. Control	4	2. Control	1. Female	1. 5-14	11	2012	1. autumn	2. Rural	0. No	0. No	0. No	0. No	0. No	0. No	0. No	0. No	0. No			2. Yes, outside	2. Yes, outside	1. Yes, at home	0. No	2. Yes, outside	0. No	1. Yes	1. Yes	1. Yes, a few	0. No	0. No	0. No	0. No	1. Yes	1. Yes	2. Regional	0. No	0. No	1. Yes	1. Yes	1. Yes	1. Yes	1. Yes	1. Yes	0. No	1. Yes, at home	0. No	0. No	1. Yes, at home	0. No
0. Control	3	2. Control	0. Male	0. 0-4	8	2012	3. summer	2. Rural	0. No	0. No	0. No	0. No	0. No	0. No	0. No	0. No	0. No			1. Yes, at home	0. No	0. No	0. No	0. No	0. No	1. Yes	1. Yes	1. Yes, a few	0. No	1. Yes	0. No	0. No	0. No	1. Yes	1. Local and regional	0. No	1. Yes	0. No	0. No	0. No	0. No	0. No	1. Yes	0. No	0. No		0. No	0. No	0. No
0. Control	2	2. Control	1. Female	2. 15-24	5	2013	2. spring	2. Rural	0. No	0. No	0. No	0. No	0. No	0. No	0. No	0. No	0. No			3. Yes, at home and outside	1. Yes, at home	1. Yes, at home	0. No	0. No	0. No	0. No	1. Yes	0. No	0. No	0. No	0. No	0. No	0. No	0. No	1. Local and regional	0. No	0. No	1. Yes	1. Yes	0. No	1. Yes	0. No	1. Yes	0. No	0. No	1. Yes, at home	0. No	0. No	0. No
0. Control	3	2. Control	0. Male	4. 45-64	7	2012	3. summer	2. Rural	0. No	0. No	0. No	0. No	0. No	0. No	0. No	0. No	0. No			2. Yes, outside	0. No	0. No	0. No	0. No	0. No	1. Yes	1. Yes	1. Yes, a few	0. No	0. No	0. No	1. Yes	0. No	1. Yes	2. Regional	1. Yes	1. Yes	0. No	1. Yes	1. Yes	1. Yes	1. Yes	1. Yes	0. No	0. No	0. No	0. No	1. Yes, at home	0. No
0. Control	4	2. Control	1. Female	0. 0-4	12	2012	0. winter	2. Rural	0. No	0. No	0. No	0. No	0. No	0. No	0. No	0. No	0. No			0. No	0. No	0. No	0. No	0. No	0. No		1. Yes	0. No	0. No	0. No	0. No	0. No	0. No	0. No	2. Regional	0. No		0. No	1. Yes		1. Yes	0. No	1. Yes	0. No	0. No	0. No	1. Yes, at home	0. No	1. Yes, at home
0. Control	2	2. Control	1. Female	0. 0-4	5	2013	2. spring	2. Rural	0. No	0. No	0. No	0. No	0. No	0. No	0. No	0. No	0. No			0. No	0. No	0. No	0. No	0. No	0. No	1. Yes	0. No	0. No	0. No	0. No	0. No	0. No	1. Yes	0. No	2. Regional	0. No	0. No	0. No	1. Yes	0. No	0. No	0. No	1. Yes	0. No	0. No	0. No	1. Yes, at home		0. No
0. Control	1	2. Control	1. Female	4. 45-64	1	2013	0. winter	2. Rural	0. No	0. No	0. No	0. No	0. No	0. No	0. No	0. No	0. No			3. Yes, at home and outside	1. Yes, at home	2. Yes, outside	0. No	1. Yes, at home	2. Yes, outside	1. Yes	1. Yes	0. No	0. No	0. No	0. No	0. No	0. No	1. Yes	2. Regional	0. No	0. No	1. Yes	1. Yes	0. No	1. Yes	1. Yes	1. Yes	0. No	0. No	1. Yes, at home	1. Yes, at home	1. Yes, at home	0. No
0. Control	2	2. Control	0. Male	5. >=65	4	2013	2. spring	2. Rural	0. No	0. No	0. No	0. No	0. No	0. No	0. No	0. No	0. No			1. Yes, at home	1. Yes, at home	0. No	0. No	0. No	0. No	1. Yes	1. Yes	0. No	0. No	0. No	0. No	1. Yes	0. No	1. Yes	2. Regional	0. No	0. No	0. No	1. Yes	1. Yes	1. Yes	0. No	1. Yes	0. No	0. No	0. No	0. No	1. Yes, at home	1. Yes, at home
0. Control	3	2. Control	1. Female	3. 25-44	7	2012	3. summer	2. Rural	0. No	0. No	0. No	0. No	0. No	0. No	0. No	0. No	0. No			0. No	1. Yes, at home	0. No	0. No	0. No	0. No	1. Yes	1. Yes	1. Yes, a few	0. No	0. No	0. No	1. Yes	1. Yes	1. Yes	0. Local	0. No	0. No	1. Yes	1. Yes	1. Yes	1. Yes	1. Yes	1. Yes	0. No	0. No	0. No	1. Yes, at home	0. No	1. Yes, at home
0. Control	2	2. Control	1. Female	2. 15-24	5	2013	2. spring	2. Rural	0. No	0. No	0. No	0. No	0. No	0. No	0. No	0. No	0. No			2. Yes, outside	2. Yes, outside	0. No	0. No	1. Yes, at home	2. Yes, outside	1. Yes	1. Yes	1. Yes, a few	0. No	0. No	0. No	1. Yes	1. Yes	1. Yes	0. Local	0. No	0. No	1. Yes	1. Yes	1. Yes	1. Yes	0. No	1. Yes	0. No	0. No	1. Yes, at home	1. Yes, at home		1. Yes, at home
0. Control	1	2. Control	0. Male	4. 45-64	2	2013	0. winter	2. Rural	0. No	0. No	0. No	0. No	0. No	0. No	0. No	0. No	0. No			1. Yes, at home	0. No	0. No	0. No	0. No		0. No	0. No	0. No	0. No	0. No	0. No	0. No	0. No	0. No	0. Local	0. No	0. No	1. Yes	1. Yes	0. No	1. Yes	1. Yes	1. Yes	0. No	0. No	0. No	0. No	0. No	1. Yes, at home
0. Control	3	2. Control	1. Female	3. 25-44	7	2012	3. summer	2. Rural	0. No	0. No	0. No	0. No	0. No	0. No	0. No	0. No	0. No			1. Yes, at home	0. No	2. Yes, outside	0. No	2. Yes, outside	0. No	1. Yes	0. No	1. Yes, a few	0. No	0. No	0. No	1. Yes	1. Yes	1. Yes	1. Local and regional	0. No	1. Yes	1. Yes	1. Yes	0. No	1. Yes	0. No	1. Yes	0. No	0. No	1. Yes, at home	1. Yes, at home	1. Yes, at home	1. Yes, at home
0. Control	1	2. Control	1. Female	3. 25-44	3	2013	2. spring	2. Rural	0. No	0. No	0. No	0. No	0. No	0. No	0. No	0. No	0. No			1. Yes, at home	0. No	0. No	0. No	0. No	0. No	1. Yes	1. Yes	0. No	1. Yes	0. No	0. No	1. Yes	1. Yes	1. Yes	1. Local and regional	1. Yes	0. No	1. Yes	1. Yes	0. No	1. Yes	0. No	1. Yes	0. No	0. No	1. Yes, at home	1. Yes, at home	1. Yes, at home	1. Yes, at home
0. Control	2	2. Control	1. Female	2. 15-24	5	2013	2. spring	2. Rural	0. No	0. No	0. No	0. No	0. No	0. No	0. No	0. No	0. No			1. Yes, at home	0. No	0. No	0. No	0. No	0. No	1. Yes	1. Yes	1. Yes, a few	0. No	0. No	0. No	0. No	1. Yes	0. No	1. Local and regional	0. No	0. No	0. No	1. Yes	0. No	1. Yes	0. No	1. Yes	0. No	0. No	1. Yes, at home	1. Yes, at home	0. No	0. No
0. Control	2	2. Control	1. Female	1. 5-14	5	2013	2. spring	2. Rural	0. No	0. No	0. No	0. No	0. No	0. No	0. No	0. No	0. No			2. Yes, outside	2. Yes, outside	2. Yes, outside	2. Yes, outside	2. Yes, outside	2. Yes, outside	1. Yes	1. Yes	0. No	0. No	0. No	1. Yes	1. Yes	1. Yes	1. Yes	2. Regional	1. Yes	0. No	0. No	0. No	1. Yes	1. Yes	1. Yes	1. Yes	0. No	2. Yes, outside	1. Yes, at home	1. Yes, at home	1. Yes, at home	2. Yes, outside
0. Control	1	2. Control	0. Male	1. 5-14	1	2013	0. winter	2. Rural	0. No	0. No	0. No	0. No	0. No	0. No	0. No	0. No	0. No			0. No	0. No	1. Yes, at home	0. No	0. No	0. No	1. Yes	1. Yes	3. Yes, a lot	0. No	0. No	0. No	0. No	0. No	0. No	2. Regional	0. No	0. No	0. No	1. Yes	0. No	1. Yes	0. No	1. Yes	0. No	0. No	0. No	1. Yes, at home	0. No	1. Yes, at home
0. Control	1	2. Control	0. Male	4. 45-64	3	2013	2. spring	2. Rural	0. No	0. No	0. No	0. No	0. No	0. No	0. No	0. No	0. No			2. Yes, outside	0. No	0. No	0. No	0. No	0. No	0. No	0. No	2. Yes, some	0. No	0. No	0. No	0. No	0. No	0. No	2. Regional	1. Yes	0. No	0. No	1. Yes	0. No	1. Yes	1. Yes	1. Yes	0. No	0. No	0. No	0. No		1. Yes, at home
0. Control	4	2. Control	1. Female	4. 45-64	12	2012	0. winter	2. Rural	0. No	0. No	0. No	0. No	0. No	0. No	0. No	0. No	0. No			1. Yes, at home	0. No	0. No	0. No	0. No	0. No	1. Yes	1. Yes	0. No	0. No	0. No	0. No	0. No	0. No	0. No	2. Regional	0. No	0. No	1. Yes	1. Yes	0. No	1. Yes	1. Yes	1. Yes	0. No	0. No	0. No	1. Yes, at home	1. Yes, at home	1. Yes, at home
0. Control	2	2. Control	1. Female	1. 5-14	4	2013	2. spring	2. Rural	0. No	0. No	0. No	0. No	0. No	0. No	0. No	0. No	0. No			1. Yes, at home	1. Yes, at home	0. No	0. No	0. No	0. No	1. Yes	1. Yes	0. No	0. No	0. No	0. No	1. Yes	1. Yes	1. Yes	2. Regional	1. Yes	0. No	0. No	1. Yes	0. No	1. Yes	1. Yes	1. Yes	0. No	0. No	1. Yes, at home	1. Yes, at home	1. Yes, at home	1. Yes, at home
0. Control	4	2. Control	1. Female	1. 5-14	10	2012	1. autumn	2. Rural	0. No	0. No	0. No	0. No	0. No	0. No	0. No	0. No	0. No			1. Yes, at home	1. Yes, at home	0. No	0. No	0. No	2. Yes, outside	1. Yes	1. Yes	2. Yes, some	0. No	0. No	1. Yes	0. No	0. No	0. No	2. Regional	1. Yes	0. No	0. No	1. Yes	1. Yes	1. Yes	1. Yes	1. Yes	1. Yes	0. No	0. No	1. Yes, at home	1. Yes, at home	1. Yes, at home
0. Control	3	2. Control	0. Male	5. >=65	9	2012	1. autumn	2. Rural	0. No	0. No	0. No	0. No	0. No	0. No	0. No	0. No	0. No			0. No	1. Yes, at home	1. Yes, at home	0. No	0. No	0. No	1. Yes	1. Yes	0. No	0. No	0. No	0. No	0. No	0. No	1. Yes	2. Regional	0. No	0. No	1. Yes	1. Yes	0. No	1. Yes	1. Yes	0. No	0. No	0. No	0. No	0. No	1. Yes, at home	0. No
0. Control	4	2. Control	0. Male	4. 45-64	10	2012	1. autumn	2. Rural	0. No	0. No	0. No	0. No	0. No	0. No	0. No	0. No	0. No			0. No	0. No	0. No	0. No	0. No	0. No	1. Yes	0. No	1. Yes, a few	0. No	1. Yes	0. No	0. No	0. No	1. Yes	2. Regional	0. No	1. Yes	0. No	0. No	0. No	1. Yes	0. No	1. Yes	0. No	0. No	0. No	0. No	3. Yes, outside and at home	1. Yes, at home
0. Control	4	2. Control	0. Male	4. 45-64	10	2012	1. autumn	2. Rural	0. No	0. No	0. No	0. No	0. No	0. No	0. No	0. No	0. No			0. No	0. No	0. No	0. No	0. No	0. No	1. Yes	1. Yes	1. Yes, a few	0. No	0. No	0. No	1. Yes	1. Yes	1. Yes	0. Local	0. No	0. No	0. No	1. Yes	0. No	1. Yes	0. No	1. Yes	0. No	0. No	0. No	0. No	0. No	0. No
0. Control	1	2. Control	1. Female	1. 5-14	1	2013	0. winter	2. Rural	0. No	0. No	0. No	0. No	0. No	0. No	0. No	0. No	0. No			0. No	0. No	0. No	0. No	0. No	0. No	0. No	1. Yes	0. No	0. No	1. Yes	0. No	0. No	0. No	1. Yes	0. Local	1. Yes	0. No	0. No	0. No	0. No		1. Yes	1. Yes	0. No	0. No	3. Yes, outside and at home	3. Yes, outside and at home	0. No	1. Yes, at home
0. Control	2	2. Control	1. Female	4. 45-64	6	2012	3. summer	2. Rural	0. No	0. No	0. No	0. No	0. No	0. No	0. No	0. No	0. No			2. Yes, outside	0. No	0. No	0. No	0. No	0. No	1. Yes	1. Yes	1. Yes, a few	0. No	1. Yes	0. No	1. Yes	0. No	1. Yes	0. Local	1. Yes	0. No	1. Yes	1. Yes	0. No	1. Yes	1. Yes	1. Yes	0. No	0. No	0. No	1. Yes, at home	0. No	0. No
0. Control	2	2. Control	1. Female	1. 5-14	6	2012	3. summer	2. Rural	0. No	0. No	0. No	0. No	0. No	0. No	0. No	0. No	0. No			1. Yes, at home	0. No	0. No	0. No	0. No	1. Yes, at home	0. No	0. No	1. Yes, a few	0. No	1. Yes	0. No	0. No	0. No	1. Yes	0. Local	0. No	0. No	1. Yes	1. Yes	1. Yes	1. Yes	1. Yes	1. Yes	0. No	0. No	0. No	0. No	1. Yes, at home	2. Yes, outside
0. Control	1	2. Control	1. Female	0. 0-4	1	2013	0. winter	2. Rural	0. No	0. No	0. No	0. No	0. No	0. No	0. No	0. No	0. No			2. Yes, outside	1. Yes, at home	0. No	0. No	0. No	0. No	0. No	0. No	0. No	0. No	1. Yes	0. No	0. No	0. No	1. Yes	0. Local	0. No			1. Yes		1. Yes	0. No	1. Yes	0. No	0. No	1. Yes, at home	1. Yes, at home	0. No	1. Yes, at home
0. Control	2	2. Control	0. Male	1. 5-14	5	2013	2. spring	2. Rural	0. No	0. No	0. No	0. No	0. No	0. No	0. No	0. No	0. No			0. No	0. No	0. No	0. No	0. No	0. No	1. Yes	1. Yes	1. Yes, a few	0. No	0. No	0. No	1. Yes	0. No	1. Yes	1. Local and regional	0. No	1. Yes	0. No	0. No	1. Yes	0. No	1. Yes	0. No	0. No	0. No	1. Yes, at home	0. No	0. No	0. No
0. Control	3	2. Control	0. Male	5. >=65	7	2012	3. summer	2. Rural	0. No	0. No	0. No	0. No	0. No	0. No	0. No	0. No	0. No			2. Yes, outside	0. No	0. No	0. No	0. No	0. No	0. No	0. No	1. Yes, a few	0. No	0. No	0. No	0. No	0. No	1. Yes	1. Local and regional	0. No	0. No	1. Yes	1. Yes	0. No	1. Yes	1. Yes	1. Yes	0. No	0. No	1. Yes, at home	0. No	1. Yes, at home	2. Yes, outside
0. Control	3	2. Control	0. Male	5. >=65	9	2012	1. autumn	2. Rural	0. No	0. No	0. No	0. No	0. No	0. No	0. No	0. No	0. No			0. No	3. Yes, at home and outside	0. No	0. No	0. No	0. No	0. No	1. Yes	1. Yes, a few	0. No	0. No	0. No	1. Yes	1. Yes	1. Yes	1. Local and regional	0. No	0. No	0. No	1. Yes	1. Yes	1. Yes	1. Yes	1. Yes	0. No	0. No	1. Yes, at home	0. No	1. Yes, at home	0. No
0. Control	4	2. Control	0. Male	3. 25-44	11	2012	1. autumn	2. Rural	0. No	0. No	0. No	0. No	0. No	0. No	0. No	0. No	0. No			2. Yes, outside	1. Yes, at home	2. Yes, outside	2. Yes, outside	2. Yes, outside	2. Yes, outside	0. No	1. Yes	1. Yes, a few	0. No	1. Yes	0. No	1. Yes	1. Yes	1. Yes	2. Regional	0. No	0. No	1. Yes	1. Yes	0. No	1. Yes	1. Yes	0. No	0. No	0. No	3. Yes, outside and at home	3. Yes, outside and at home	3. Yes, outside and at home	1. Yes, at home
0. Control	2	2. Control	1. Female	2. 15-24	5	2013	2. spring	2. Rural	0. No	0. No	0. No	0. No	0. No	0. No	0. No	0. No	0. No			0. No	1. Yes, at home	0. No	0. No	0. No	0. No	1. Yes	1. Yes	1. Yes, a few	0. No	0. No	0. No	0. No	0. No	0. No	2. Regional	0. No	0. No	0. No	0. No	0. No	1. Yes	1. Yes	1. Yes	0. No	0. No	0. No	0. No	0. No	0. No
0. Control	1	2. Control	0. Male	1. 5-14	3	2013	2. spring	2. Rural	0. No	0. No	0. No	0. No	0. No	0. No	0. No	0. No	0. No			0. No	1. Yes, at home	0. No	0. No	0. No	0. No	0. No	1. Yes	0. No	0. No	1. Yes	0. No	0. No	0. No	1. Yes	2. Regional	0. No	0. No	1. Yes	1. Yes	1. Yes	1. Yes	1. Yes	1. Yes	0. No	0. No	1. Yes, at home	1. Yes, at home	1. Yes, at home	1. Yes, at home
0. Control	1	2. Control	1. Female	2. 15-24	3	2013	2. spring	2. Rural	0. No	0. No	0. No	0. No	0. No	0. No	0. No	0. No	0. No			2. Yes, outside	0. No	0. No	0. No	0. No	0. No	1. Yes	1. Yes	0. No	0. No	0. No	0. No	0. No	0. No	0. No	2. Regional	0. No	0. No	0. No	0. No	0. No	1. Yes	0. No	1. Yes	0. No	0. No		1. Yes, at home	0. No	0. No
0. Control	1	2. Control	0. Male	1. 5-14	1	2013	0. winter	2. Rural	0. No	0. No	0. No	0. No	0. No	0. No	0. No	0. No	0. No			2. Yes, outside	0. No	2. Yes, outside	0. No	0. No	0. No	1. Yes	1. Yes	1. Yes, a few	0. No	1. Yes	0. No	0. No	0. No	1. Yes	2. Regional			0. No	0. No		1. Yes	1. Yes		0. No	1. Yes, at home	0. No	0. No		1. Yes, at home
0. Control	3	2. Control	0. Male	1. 5-14	9	2012	1. autumn	2. Rural	0. No	0. No	0. No	0. No	0. No	0. No	0. No	0. No	0. No			1. Yes, at home	1. Yes, at home	2. Yes, outside	0. No	0. No	1. Yes, at home	1. Yes	1. Yes	2. Yes, some	0. No	1. Yes	0. No	1. Yes	1. Yes	1. Yes	2. Regional	0. No			1. Yes	1. Yes	1. Yes	1. Yes	1. Yes	0. No	1. Yes, at home	1. Yes, at home	0. No	1. Yes, at home	1. Yes, at home
0. Control	1	2. Control	0. Male	4. 45-64	3	2013	2. spring	2. Rural	0. No	0. No	0. No	0. No	0. No	0. No	0. No	0. No	0. No			1. Yes, at home	0. No	0. No	0. No	0. No	0. No	1. Yes	1. Yes	1. Yes, a few	0. No	0. No	0. No	1. Yes	1. Yes	0. No	2. Regional	0. No	1. Yes	0. No	0. No	0. No	1. Yes	1. Yes	1. Yes	0. No	0. No	1. Yes, at home	1. Yes, at home	1. Yes, at home	0. No
0. Control	1	2. Control	1. Female	1. 5-14	3	2013	2. spring	2. Rural	0. No	0. No	0. No	0. No	0. No	0. No	0. No	0. No	0. No			0. No	1. Yes, at home	0. No	0. No	0. No	0. No	1. Yes	1. Yes	0. No	0. No	0. No	0. No	0. No	1. Yes	0. No	2. Regional	0. No	0. No	0. No	1. Yes	0. No	1. Yes	1. Yes	1. Yes	0. No	0. No		0. No	0. No	0. No
0. Control	2	2. Control	1. Female	2. 15-24	5	2013	2. spring	2. Rural	0. No	0. No	0. No	0. No	0. No	0. No	0. No	0. No	0. No			0. No	1. Yes, at home	0. No	0. No	0. No	0. No	1. Yes	1. Yes	1. Yes, a few	0. No	0. No	0. No	0. No	0. No	0. No	2. Regional	0. No	0. No	0. No	1. Yes	0. No	1. Yes	1. Yes	1. Yes	0. No	0. No	1. Yes, at home	1. Yes, at home	1. Yes, at home	1. Yes, at home
0. Control	1	2. Control	1. Female	1. 5-14	3	2013	2. spring	2. Rural	0. No	0. No	0. No	0. No	0. No	0. No	0. No	0. No	0. No			1. Yes, at home	0. No	1. Yes, at home	0. No	0. No	0. No	1. Yes	1. Yes	0. No	0. No	0. No	0. No	0. No	1. Yes	1. Yes	2. Regional	0. No	0. No	0. No	0. No	1. Yes	0. No	1. Yes	1. Yes	0. No	0. No	0. No	1. Yes, at home	0. No	1. Yes, at home
0. Control	4	2. Control	0. Male	4. 45-64	12	2012	0. winter	1. Intermediate	0. No	0. No	0. No	0. No	0. No	0. No	0. No	0. No	0. No			3. Yes, at home and outside	0. No	0. No	0. No	0. No	0. No	1. Yes	1. Yes	0. No	0. No	0. No	0. No	0. No	0. No	0. No	2. Regional	0. No	0. No	0. No	1. Yes	0. No	1. Yes	1. Yes	1. Yes	0. No	0. No	0. No	1. Yes, at home	0. No	1. Yes, at home
0. Control	1	2. Control	1. Female	1. 5-14	1	2013	0. winter	1. Intermediate	0. No	0. No	0. No	0. No	0. No	0. No	0. No	0. No	0. No			0. No	0. No	0. No	0. No	0. No	0. No	1. Yes	1. Yes	0. No	0. No	0. No	0. No	0. No	0. No	0. No	2. Regional	0. No	0. No	0. No	1. Yes	0. No	0. No	1. Yes	0. No	0. No	1. Yes, at home	1. Yes, at home	1. Yes, at home	0. No	0. No
0. Control	1	2. Control	1. Female	2. 15-24	3	2013	2. spring	1. Intermediate	0. No	0. No	0. No	0. No	0. No	0. No	0. No	0. No	0. No			2. Yes, outside	1. Yes, at home	0. No	0. No	0. No	0. No	1. Yes	1. Yes	0. No	0. No	0. No	0. No	0. No	1. Yes	1. Yes	2. Regional	1. Yes	0. No	0. No	1. Yes	0. No	1. Yes	1. Yes	1. Yes	0. No	0. No	1. Yes, at home	1. Yes, at home	1. Yes, at home	0. No
0. Control	4	2. Control	1. Female	1. 5-14	12	2012	0. winter	1. Intermediate	0. No	0. No	0. No	0. No	0. No	0. No	0. No	0. No	0. No			1. Yes, at home	2. Yes, outside	2. Yes, outside	0. No	0. No	0. No	1. Yes	1. Yes	1. Yes, a few	0. No	1. Yes	0. No	0. No	0. No	1. Yes	2. Regional	0. No	0. No	0. No	0. No		1. Yes	0. No	0. No	0. No	0. No	0. No	1. Yes, at home	0. No	0. No
0. Control	2	2. Control	1. Female	4. 45-64	4	2013	2. spring	1. Intermediate	0. No	0. No	0. No	0. No	0. No	0. No	0. No	0. No	0. No			3. Yes, at home and outside	1. Yes, at home	0. No	0. No	0. No	0. No	1. Yes	1. Yes	0. No	0. No	0. No	0. No	1. Yes	1. Yes	1. Yes	2. Regional	1. Yes	0. No	1. Yes	1. Yes	0. No	1. Yes	0. No	1. Yes	0. No	0. No	0. No	1. Yes, at home	0. No	1. Yes, at home
0. Control	1	2. Control	1. Female	3. 25-44	1	2013	0. winter	1. Intermediate	0. No	0. No	0. No	0. No	0. No	0. No	0. No	0. No	0. No			0. No	0. No	0. No	0. No	0. No	0. No		1. Yes	0. No	0. No	0. No	0. No	0. No	0. No	1. Yes	2. Regional	0. No	0. No	1. Yes	1. Yes	0. No	1. Yes	0. No	1. Yes	0. No	0. No	0. No	1. Yes, at home	0. No	1. Yes, at home
0. Control	1	2. Control	1. Female	0. 0-4	2	2013	0. winter	2. Rural	0. No	0. No	0. No	0. No	0. No	0. No	0. No	0. No	0. No			2. Yes, outside	0. No	0. No	0. No	0. No	0. No	1. Yes	1. Yes	0. No	0. No	0. No	0. No	0. No	0. No	0. No	1. Local and regional	0. No	0. No	0. No	0. No	0. No	0. No	0. No	0. No	0. No	0. No	0. No	0. No	0. No	0. No
0. Control	4	2. Control	0. Male	3. 25-44	11	2012	1. autumn	2. Rural	0. No	0. No	0. No	0. No	0. No	0. No	0. No	0. No	0. No			2. Yes, outside	1. Yes, at home	0. No	0. No	0. No	0. No	1. Yes	1. Yes	2. Yes, some	0. No	0. No	0. No	0. No	1. Yes	1. Yes	2. Regional	0. No	0. No	1. Yes	1. Yes	0. No	1. Yes	1. Yes	1. Yes	0. No	0. No		1. Yes, at home		0. No
0. Control	2	2. Control	1. Female	2. 15-24	4	2013	2. spring	2. Rural	0. No	0. No	0. No	0. No	0. No	0. No	0. No	0. No	0. No			1. Yes, at home	1. Yes, at home	0. No	0. No	0. No	0. No	1. Yes	1. Yes	0. No	0. No	0. No	0. No	0. No	1. Yes	1. Yes	2. Regional	0. No	0. No	1. Yes	1. Yes	0. No	1. Yes	1. Yes	1. Yes	0. No	0. No		1. Yes, at home	0. No	1. Yes, at home
0. Control	3	2. Control	1. Female	0. 0-4	8	2012	3. summer	2. Rural	0. No	0. No	0. No	0. No	0. No	0. No	0. No	0. No	0. No			0. No	1. Yes, at home	0. No	0. No	0. No	0. No	1. Yes	1. Yes	1. Yes, a few	0. No	1. Yes	0. No	1. Yes	1. Yes	0. No	0. Local	0. No	1. Yes	0. No	0. No	0. No	1. Yes	0. No	1. Yes	1. Yes	0. No	1. Yes, at home	0. No	1. Yes, at home	2. Yes, outside
0. Control	1	2. Control	0. Male	5. >=65	2	2013	0. winter	2. Rural	0. No	0. No	0. No	0. No	0. No	0. No	0. No	0. No	0. No			0. No	0. No	0. No	0. No	0. No	0. No	1. Yes	1. Yes	0. No	0. No	0. No	0. No	0. No	0. No	1. Yes	0. Local	0. No	0. No	1. Yes	1. Yes	0. No	1. Yes	1. Yes	1. Yes	0. No	0. No	1. Yes, at home	1. Yes, at home	1. Yes, at home	0. No
0. Control	3	2. Control	1. Female	2. 15-24	8	2012	3. summer	2. Rural	0. No	0. No	0. No	0. No	0. No	0. No	0. No	0. No	0. No			2. Yes, outside	1. Yes, at home	0. No	0. No		2. Yes, outside	1. Yes	1. Yes	1. Yes, a few	0. No	1. Yes	0. No	0. No	1. Yes	1. Yes	1. Local and regional	0. No	0. No	0. No	1. Yes	0. No	1. Yes	0. No	1. Yes	0. No	0. No	1. Yes, at home	1. Yes, at home		1. Yes, at home
0. Control	2	2. Control	1. Female	1. 5-14	4	2013	2. spring	2. Rural	0. No	0. No	0. No	0. No	0. No	0. No	0. No	0. No	0. No			0. No	1. Yes, at home	2. Yes, outside	0. No	2. Yes, outside	0. No	1. Yes	1. Yes	1. Yes, a few	0. No	0. No	0. No	0. No	1. Yes	1. Yes	1. Local and regional	0. No	0. No	1. Yes	1. Yes	0. No	1. Yes	1. Yes	1. Yes	0. No	0. No	0. No	1. Yes, at home	3. Yes, outside and at home	1. Yes, at home
0. Control	1	2. Control	1. Female	2. 15-24	3	2013	2. spring	2. Rural	0. No	0. No	0. No	0. No	0. No	0. No	0. No	0. No	0. No			3. Yes, at home and outside	2. Yes, outside	0. No	0. No	0. No	2. Yes, outside	1. Yes	1. Yes	1. Yes, a few	0. No	0. No	0. No	0. No	1. Yes	0. No	1. Local and regional	0. No	0. No	0. No	0. No	0. No	1. Yes	1. Yes	1. Yes	0. No	0. No	0. No	0. No	0. No	1. Yes, at home
0. Control	1	2. Control	0. Male	0. 0-4	2	2013	0. winter	2. Rural	0. No	0. No	0. No	0. No	0. No	0. No	0. No	0. No	0. No			0. No	2. Yes, outside	0. No	0. No	0. No	0. No	1. Yes	1. Yes	0. No	0. No	0. No	0. No	0. No	0. No	1. Yes	1. Local and regional	0. No	0. No	0. No	0. No	0. No	0. No	1. Yes	1. Yes	0. No	0. No	1. Yes, at home	0. No	0. No	1. Yes, at home
0. Control	4	2. Control	1. Female	0. 0-4	10	2012	1. autumn	2. Rural	0. No	0. No	0. No	0. No	0. No	0. No	0. No	0. No	0. No			2. Yes, outside	3. Yes, at home and outside	2. Yes, outside	0. No	2. Yes, outside	2. Yes, outside	1. Yes	1. Yes	2. Yes, some	0. No	1. Yes	0. No	1. Yes	0. No	1. Yes	1. Local and regional	0. No	1. Yes	0. No	1. Yes	1. Yes	1. Yes	0. No	1. Yes	0. No	1. Yes, at home	1. Yes, at home		0. No	1. Yes, at home
0. Control	2	2. Control	1. Female	2. 15-24	6	2012	3. summer	2. Rural	0. No	0. No	0. No	0. No	0. No	0. No	0. No	0. No	0. No			1. Yes, at home	1. Yes, at home	0. No	0. No	1. Yes, at home	1. Yes, at home	1. Yes	1. Yes	1. Yes, a few	0. No	0. No	0. No	0. No	0. No	0. No	1. Local and regional	0. No	0. No	0. No	1. Yes	0. No	1. Yes	0. No	1. Yes	0. No	0. No	1. Yes, at home	0. No	0. No	1. Yes, at home
0. Control	3	2. Control	1. Female	3. 25-44	7	2012	3. summer	2. Rural	0. No	0. No	0. No	0. No	0. No	0. No	0. No	0. No	0. No			1. Yes, at home	1. Yes, at home	0. No	0. No	0. No	0. No	1. Yes	1. Yes	3. Yes, a lot	0. No	0. No	0. No	1. Yes	0. No	1. Yes	1. Local and regional	0. No	0. No	1. Yes	1. Yes	0. No	1. Yes	1. Yes	1. Yes	0. No	0. No	0. No	1. Yes, at home	0. No	1. Yes, at home
0. Control	2	2. Control	0. Male	1. 5-14	5	2013	2. spring	2. Rural	0. No	0. No	0. No	0. No	0. No	0. No	0. No	0. No	0. No			0. No	1. Yes, at home	0. No	0. No	0. No	0. No	1. Yes	1. Yes	0. No	0. No	0. No	0. No	0. No	1. Yes	0. No	1. Local and regional	0. No	0. No	0. No	0. No	0. No	1. Yes	0. No	1. Yes	0. No	0. No	0. No	0. No	1. Yes, at home	0. No
0. Control	4	2. Control	0. Male	0. 0-4	12	2012	0. winter	2. Rural	0. No	0. No	0. No	0. No	0. No	0. No	0. No	0. No	0. No			0. No	0. No	0. No	0. No	0. No	0. No	1. Yes	1. Yes	2. Yes, some	0. No	0. No	0. No	0. No	0. No	0. No	2. Regional	0. No	0. No	0. No	1. Yes	0. No	1. Yes	0. No	1. Yes	0. No	0. No	0. No	1. Yes, at home	0. No	0. No
0. Control	3	2. Control	1. Female	3. 25-44	9	2012	1. autumn	2. Rural	0. No	0. No	0. No	0. No	0. No	0. No	0. No	0. No	0. No			2. Yes, outside	3. Yes, at home and outside	0. No	0. No	0. No	0. No	1. Yes	1. Yes	1. Yes, a few	0. No	0. No	0. No	0. No	0. No	1. Yes	2. Regional	0. No	0. No	1. Yes	1. Yes	0. No	1. Yes	0. No	1. Yes	0. No	0. No	0. No	1. Yes, at home		1. Yes, at home
0. Control	4	2. Control	0. Male	4. 45-64	12	2012	0. winter	2. Rural	0. No	0. No	0. No	0. No	0. No	0. No	0. No	0. No	0. No			1. Yes, at home	1. Yes, at home	0. No	0. No	0. No	0. No	1. Yes	1. Yes	3. Yes, a lot	0. No	0. No	0. No	0. No	1. Yes	1. Yes	0. Local	0. No	0. No	1. Yes	1. Yes	0. No	1. Yes	1. Yes	1. Yes	0. No	0. No	0. No	1. Yes, at home	1. Yes, at home	0. No
0. Control	2	2. Control	1. Female	4. 45-64	5	2012	2. spring	2. Rural	0. No	0. No	0. No	0. No	0. No	0. No	0. No	0. No	0. No			1. Yes, at home	0. No	0. No	0. No	0. No	0. No	1. Yes	1. Yes	2. Yes, some	0. No	0. No	0. No	0. No	0. No	0. No	1. Local and regional	0. No	0. No	1. Yes	1. Yes	0. No	1. Yes	1. Yes	1. Yes	0. No	0. No	1. Yes, at home	0. No	1. Yes, at home	0. No
0. Control	4	2. Control	0. Male	4. 45-64	11	2012	1. autumn	2. Rural	0. No	0. No	0. No	0. No	0. No	0. No	0. No	0. No	0. No			0. No	3. Yes, at home and outside	0. No	0. No	0. No	0. No	1. Yes	1. Yes	1. Yes, a few	0. No	0. No	0. No	0. No	0. No	1. Yes	1. Local and regional	0. No	0. No	0. No	1. Yes	0. No	1. Yes	0. No	1. Yes	0. No	0. No	0. No	0. No	0. No	0. No
0. Control	1	2. Control	1. Female	3. 25-44	3	2013	2. spring	1. Intermediate	0. No	0. No	0. No	0. No	0. No	0. No	0. No	0. No	0. No			1. Yes, at home	1. Yes, at home	0. No	0. No	0. No	0. No	1. Yes	1. Yes	0. No	0. No	0. No	0. No	1. Yes	1. Yes	1. Yes	0. Local	0. No	0. No	0. No	1. Yes	0. No	1. Yes	1. Yes	1. Yes	0. No	0. No	0. No	1. Yes, at home	0. No	0. No
0. Control	2	2. Control	0. Male	3. 25-44	6	2012	3. summer	1. Intermediate	0. No	0. No	0. No	0. No	0. No	0. No	0. No	0. No	0. No			1. Yes, at home	1. Yes, at home	1. Yes, at home	1. Yes, at home	1. Yes, at home	1. Yes, at home	1. Yes	1. Yes	1. Yes, a few	0. No	0. No	0. No	1. Yes	0. No	0. No	0. Local	0. No	0. No	1. Yes	1. Yes	0. No	1. Yes	1. Yes	1. Yes	1. Yes	1. Yes, at home	0. No	2. Yes, outside	1. Yes, at home	1. Yes, at home
0. Control	3	2. Control	1. Female	2. 15-24	9	2012	1. autumn	1. Intermediate	0. No	0. No	0. No	0. No	0. No	0. No	0. No	0. No	0. No			0. No	0. No	0. No	0. No	0. No	0. No	0. No	0. No	2. Yes, some	0. No	0. No	0. No	0. No	0. No	0. No	0. Local	0. No	0. No	1. Yes	1. Yes	0. No	1. Yes	1. Yes	1. Yes	0. No	0. No		1. Yes, at home	0. No	1. Yes, at home
0. Control	1	2. Control	1. Female	3. 25-44	1	2013	0. winter	1. Intermediate	0. No	0. No	0. No	0. No	0. No	0. No	0. No	0. No	0. No			0. No	0. No	0. No	0. No	0. No	0. No	0. No	0. No	0. No	0. No	0. No	0. No	0. No	1. Yes	1. Yes	0. Local	0. No	0. No	0. No	0. No	0. No	0. No	1. Yes	1. Yes	0. No	0. No	0. No	1. Yes, at home	0. No	1. Yes, at home
0. Control	4	2. Control	0. Male	4. 45-64	12	2012	0. winter	1. Intermediate	0. No	0. No	0. No	0. No	0. No	0. No	0. No	0. No	0. No			1. Yes, at home	1. Yes, at home	0. No	0. No	0. No	1. Yes, at home	0. No	1. Yes	3. Yes, a lot	0. No	0. No	0. No	1. Yes	0. No	0. No	0. Local	1. Yes	0. No	1. Yes	1. Yes	0. No	1. Yes	1. Yes	1. Yes	0. No	0. No	0. No	1. Yes, at home	0. No	1. Yes, at home
0. Control	4	2. Control	0. Male	3. 25-44	10	2012	1. autumn	1. Intermediate	0. No	0. No	0. No	0. No	0. No	0. No	0. No	0. No	0. No			3. Yes, at home and outside	0. No	0. No	0. No	0. No	0. No	0. No	0. No	2. Yes, some	0. No	0. No	0. No	0. No	0. No	1. Yes	0. Local	0. No	0. No	1. Yes	1. Yes	0. No	1. Yes	0. No	1. Yes	0. No	0. No	1. Yes, at home	1. Yes, at home	0. No	0. No
0. Control	1	2. Control	1. Female	1. 5-14	1	2013	0. winter	1. Intermediate	0. No	0. No	0. No	0. No	0. No	0. No	0. No	0. No	0. No			1. Yes, at home	1. Yes, at home	1. Yes, at home	0. No	0. No	1. Yes, at home	0. No	0. No	0. No	0. No	0. No	0. No	0. No	0. No	1. Yes	0. Local	0. No	0. No		1. Yes	0. No	1. Yes	1. Yes	1. Yes	0. No	0. No	1. Yes, at home	0. No		1. Yes, at home
0. Control	2	2. Control	0. Male	5. >=65	5	2013	2. spring	1. Intermediate	0. No	0. No	0. No	0. No	0. No	0. No	0. No	0. No	0. No			2. Yes, outside	0. No	0. No	0. No	0. No		0. No	0. No	0. No	0. No	0. No	0. No	1. Yes	0. No	0. No	0. Local	1. Yes	0. No	0. No	1. Yes	0. No	1. Yes	0. No	1. Yes	0. No	0. No	1. Yes, at home	0. No	0. No	0. No
0. Control	1	2. Control	0. Male	5. >=65	2	2013	0. winter	1. Intermediate	0. No	0. No	0. No	0. No	0. No	0. No	0. No	0. No	0. No			0. No	1. Yes, at home	0. No	0. No	0. No	0. No	0. No	0. No	0. No	0. No	0. No	0. No	0. No	0. No	0. No	0. Local	0. No	0. No	1. Yes	1. Yes	0. No	0. No	1. Yes	1. Yes	0. No	0. No	0. No	0. No	0. No	1. Yes, at home
0. Control	3	2. Control	1. Female	1. 5-14	7	2012	3. summer	2. Rural	0. No	0. No	0. No	0. No	0. No	0. No	0. No	0. No	0. No			0. No	1. Yes, at home	0. No	0. No	0. No	0. No	1. Yes	1. Yes	1. Yes, a few	0. No	1. Yes	0. No	1. Yes	0. No	1. Yes	1. Local and regional	0. No	0. No	0. No	0. No	1. Yes	1. Yes	1. Yes	1. Yes	0. No	0. No	1. Yes, at home	1. Yes, at home	2. Yes, outside	0. No
0. Control	1	2. Control	1. Female	1. 5-14	2	2013	0. winter	2. Rural	0. No	0. No	0. No	0. No	0. No	0. No	0. No	0. No	0. No			0. No	1. Yes, at home	0. No	0. No	0. No	0. No	1. Yes	1. Yes	0. No	0. No	1. Yes	0. No	0. No	1. Yes	1. Yes	1. Local and regional	0. No	0. No	0. No	0. No	0. No	0. No	0. No	1. Yes	0. No	0. No	1. Yes, at home	0. No	0. No	0. No
0. Control	1	2. Control	0. Male	5. >=65	2	2013	0. winter	1. Intermediate	0. No	0. No	0. No	0. No	0. No	0. No	0. No	0. No	0. No			0. No	0. No	0. No	0. No	0. No	0. No	0. No	0. No	1. Yes, a few	0. No	0. No	0. No	0. No	0. No	1. Yes	1. Local and regional	0. No	0. No	1. Yes	1. Yes	0. No	1. Yes	0. No	1. Yes	0. No	0. No	1. Yes, at home	0. No	0. No	0. No
0. Control	4	2. Control	1. Female	4. 45-64	12	2012	0. winter	1. Intermediate	0. No	0. No	0. No	0. No	0. No	0. No	0. No	0. No	0. No			2. Yes, outside	0. No	0. No	0. No	0. No	0. No	1. Yes	1. Yes	1. Yes, a few	0. No	0. No	0. No	1. Yes	0. No	1. Yes	1. Local and regional	1. Yes	0. No	1. Yes	1. Yes	0. No	1. Yes	1. Yes	1. Yes	0. No	0. No	0. No	1. Yes, at home	0. No	1. Yes, at home
0. Control	2	2. Control	1. Female	1. 5-14	6	2012	3. summer	1. Intermediate	0. No	0. No	0. No	0. No	0. No	0. No	0. No	0. No	0. No			1. Yes, at home	2. Yes, outside	0. No	0. No	0. No	1. Yes, at home	1. Yes	1. Yes	1. Yes, a few	0. No	0. No	0. No	1. Yes	1. Yes	1. Yes	1. Local and regional	0. No	1. Yes	0. No	0. No	0. No	0. No	0. No	1. Yes	0. No	0. No	0. No	0. No	0. No	0. No
0. Control	4	2. Control	1. Female	1. 5-14	11	2012	1. autumn	1. Intermediate	0. No	0. No	0. No	0. No	0. No	0. No	0. No	0. No	0. No			1. Yes, at home	0. No	0. No	0. No	0. No	0. No	0. No	1. Yes	1. Yes, a few	0. No	1. Yes	0. No	0. No	0. No	0. No	1. Local and regional	0. No		0. No	0. No		0. No	0. No	1. Yes	0. No	2. Yes, outside	0. No	1. Yes, at home	0. No	0. No
0. Control	2	2. Control	1. Female	1. 5-14	4	2013	2. spring	1. Intermediate	0. No	0. No	0. No	0. No	0. No	0. No	0. No	0. No	0. No			3. Yes, at home and outside					0. No	0. No	1. Yes	0. No	0. No	1. Yes	0. No	0. No	1. Yes	0. No	1. Local and regional	0. No	0. No	0. No	1. Yes	0. No	1. Yes	1. Yes	1. Yes	0. No	0. No	1. Yes, at home	0. No	0. No	1. Yes, at home
0. Control	1	2. Control	1. Female	1. 5-14	3	2013	2. spring	1. Intermediate	0. No	0. No	0. No	0. No	0. No	0. No	0. No	0. No	0. No			1. Yes, at home	0. No	0. No	0. No	0. No	0. No	0. No	1. Yes	0. No	0. No	1. Yes	0. No	0. No	0. No	0. No	1. Local and regional	0. No	0. No	0. No	0. No	0. No	0. No	0. No	1. Yes	0. No	0. No	0. No	1. Yes, at home	0. No	1. Yes, at home
0. Control	2	2. Control	1. Female	4. 45-64	5	2012	2. spring	2. Rural	0. No	0. No	0. No	0. No	0. No	0. No	0. No	0. No	0. No			3. Yes, at home and outside	3. Yes, at home and outside	3. Yes, at home and outside	0. No	0. No	2. Yes, outside	1. Yes	1. Yes	1. Yes, a few	0. No	0. No	0. No	1. Yes	0. No	1. Yes	1. Local and regional	1. Yes	0. No	1. Yes	1. Yes	1. Yes	1. Yes	1. Yes	1. Yes	1. Yes	0. No	0. No	1. Yes, at home	0. No	0. No
0. Control	2	2. Control	1. Female	1. 5-14	5	2013	2. spring	2. Rural	0. No	0. No	0. No	0. No	0. No	0. No	0. No	0. No	0. No			1. Yes, at home	3. Yes, at home and outside	0. No	0. No	0. No	0. No	1. Yes	1. Yes	1. Yes, a few	0. No	1. Yes	0. No	1. Yes	1. Yes	1. Yes	1. Local and regional	0. No	0. No	0. No	1. Yes	0. No	1. Yes	1. Yes	1. Yes	0. No	0. No	1. Yes, at home	1. Yes, at home	0. No	1. Yes, at home
0. Control	2	2. Control	1. Female	0. 0-4	5	2013	2. spring	2. Rural	0. No	0. No	0. No	0. No	0. No	0. No	0. No	0. No	0. No			2. Yes, outside		0. No	0. No	2. Yes, outside	0. No	1. Yes	1. Yes	1. Yes, a few	0. No	0. No	0. No	1. Yes	0. No	0. No	1. Local and regional	1. Yes	1. Yes	0. No	1. Yes	1. Yes	1. Yes	0. No	1. Yes	0. No	0. No	0. No	1. Yes, at home	0. No	1. Yes, at home
0. Control	2	2. Control	1. Female	4. 45-64	6	2012	3. summer	2. Rural	0. No	0. No	0. No	0. No	0. No	0. No	0. No	0. No	0. No			1. Yes, at home	0. No	0. No	0. No	0. No	0. No	1. Yes	1. Yes	1. Yes, a few	0. No	1. Yes	0. No	1. Yes	0. No	0. No	1. Local and regional	0. No	0. No	1. Yes	1. Yes	1. Yes	1. Yes	1. Yes	1. Yes	0. No	0. No	0. No	1. Yes, at home	1. Yes, at home	1. Yes, at home
0. Control	2	2. Control	0. Male	5. >=65	5	2013	2. spring	2. Rural	0. No	0. No	0. No	0. No	0. No	0. No	0. No	0. No	0. No			0. No	0. No	0. No	0. No	0. No	0. No	0. No	0. No	1. Yes, a few	0. No	0. No	0. No	1. Yes	0. No	0. No	1. Local and regional	0. No	0. No	1. Yes	1. Yes	0. No	1. Yes	1. Yes	0. No	0. No	1. Yes, at home	0. No	1. Yes, at home	1. Yes, at home	0. No
0. Control	1	2. Control	0. Male	4. 45-64	3	2013	2. spring	2. Rural	0. No	0. No	0. No	0. No	0. No	0. No	0. No	0. No	0. No			2. Yes, outside	0. No	0. No	0. No	0. No	0. No	1. Yes	1. Yes	0. No	0. No	0. No	0. No	0. No	1. Yes	1. Yes	1. Local and regional	0. No	0. No	0. No	1. Yes	0. No	1. Yes	1. Yes	1. Yes	0. No	0. No	1. Yes, at home	1. Yes, at home	1. Yes, at home	0. No
0. Control	1	2. Control	0. Male	5. >=65	2	2013	0. winter	2. Rural	0. No	0. No	0. No	0. No	0. No	0. No	0. No	0. No	0. No			0. No	0. No	0. No	0. No	0. No	0. No	1. Yes	1. Yes	1. Yes, a few	0. No	0. No	0. No	1. Yes	0. No	1. Yes	1. Local and regional	0. No	0. No	1. Yes	1. Yes	1. Yes	1. Yes	1. Yes	1. Yes	0. No	0. No	0. No	0. No	1. Yes, at home	0. No
0. Control	2	2. Control	1. Female	3. 25-44	4	2013	2. spring	2. Rural	0. No	0. No	0. No	0. No	0. No	0. No	0. No	0. No	0. No			0. No	1. Yes, at home	0. No	0. No	0. No	0. No	1. Yes	1. Yes	0. No	0. No	0. No	0. No	0. No	1. Yes	0. No	1. Local and regional	0. No	0. No	0. No	1. Yes	0. No	1. Yes	1. Yes	1. Yes	0. No	0. No	0. No	0. No	1. Yes, at home	2. Yes, outside
0. Control	3	2. Control	0. Male	5. >=65	7	2012	3. summer	2. Rural	0. No	0. No	0. No	0. No	0. No	0. No	0. No	0. No	0. No			2. Yes, outside	2. Yes, outside	0. No	0. No	0. No	0. No	0. No	0. No	0. No	0. No	0. No	0. No	1. Yes	1. Yes	1. Yes	1. Local and regional	0. No	0. No	0. No	1. Yes	0. No	1. Yes	1. Yes	1. Yes	0. No	0. No	1. Yes, at home	0. No	1. Yes, at home	0. No
0. Control	4	2. Control	1. Female	3. 25-44	11	2012	1. autumn	2. Rural	0. No	0. No	0. No	0. No	0. No	0. No	0. No	0. No	0. No			0. No	1. Yes, at home	0. No	0. No	0. No	0. No	0. No	0. No	0. No	0. No	0. No	0. No	0. No	0. No	0. No	1. Local and regional	0. No	0. No	1. Yes	1. Yes	0. No	1. Yes	0. No	1. Yes	0. No	0. No		1. Yes, at home		1. Yes, at home
0. Control	3	2. Control	1. Female	4. 45-64	7	2012	3. summer	2. Rural	0. No	0. No	0. No	0. No	0. No	0. No	0. No	0. No	0. No			1. Yes, at home	0. No	0. No	0. No	0. No	0. No	1. Yes	1. Yes	1. Yes, a few	0. No	0. No	0. No	0. No	0. No	1. Yes	1. Local and regional	0. No	0. No	0. No	1. Yes	0. No	0. No	1. Yes	1. Yes	0. No	0. No	0. No	1. Yes, at home	1. Yes, at home	1. Yes, at home
0. Control	1	2. Control	1. Female	1. 5-14	3	2013	2. spring	2. Rural	0. No	0. No	0. No	0. No	0. No	0. No	0. No	0. No	0. No			0. No	0. No	0. No	0. No	0. No	1. Yes, at home	1. Yes	1. Yes	1. Yes, a few	0. No	0. No	0. No	1. Yes	1. Yes	1. Yes	1. Local and regional	0. No	0. No	0. No	0. No	0. No	1. Yes	1. Yes	1. Yes	0. No	0. No	1. Yes, at home	0. No	0. No	0. No
0. Control	2	2. Control	1. Female	0. 0-4	6	2012	3. summer	2. Rural	0. No	0. No	0. No	0. No	0. No	0. No	0. No	0. No	0. No			0. No	0. No	0. No	0. No	0. No	0. No	1. Yes	1. Yes	3. Yes, a lot	0. No	1. Yes	0. No	1. Yes	1. Yes	1. Yes	1. Local and regional	0. No	1. Yes	0. No	1. Yes	0. No	1. Yes	1. Yes	1. Yes	0. No	0. No	1. Yes, at home	1. Yes, at home	3. Yes, outside and at home	1. Yes, at home
0. Control	1	2. Control	0. Male	5. >=65	1	2013	0. winter	2. Rural	0. No	0. No	0. No	0. No	0. No	0. No	0. No	0. No	0. No			3. Yes, at home and outside	3. Yes, at home and outside	0. No	0. No	0. No	0. No	1. Yes	0. No	1. Yes, a few	0. No	0. No	0. No	1. Yes	0. No	1. Yes	1. Local and regional	1. Yes	0. No	1. Yes	1. Yes	1. Yes	1. Yes	0. No	1. Yes	0. No	0. No	0. No	0. No	1. Yes, at home	1. Yes, at home
0. Control	2	2. Control	1. Female	1. 5-14	6	2012	3. summer	2. Rural	0. No	0. No	0. No	0. No	0. No	0. No	0. No	0. No	0. No			0. No	1. Yes, at home	0. No	0. No	0. No	0. No	0. No	0. No	1. Yes, a few	0. No	0. No	0. No	1. Yes	0. No	1. Yes	1. Local and regional	0. No	1. Yes	1. Yes	1. Yes	0. No	1. Yes	0. No	1. Yes	0. No	0. No	1. Yes, at home	0. No	0. No	2. Yes, outside
0. Control	1	2. Control	0. Male	5. >=65	1	2013	0. winter	2. Rural	0. No	0. No	0. No	0. No	0. No	0. No	0. No	0. No	0. No			0. No	0. No	0. No	0. No	0. No	0. No	0. No	0. No	0. No	0. No	0. No	0. No	1. Yes	0. No	0. No	1. Local and regional	0. No	0. No	0. No	1. Yes	0. No	1. Yes	1. Yes	1. Yes	0. No	0. No	1. Yes, at home	1. Yes, at home	1. Yes, at home	0. No
0. Control	2	2. Control	0. Male	4. 45-64	5	2013	2. spring	2. Rural	0. No	0. No	0. No	0. No	0. No	0. No	0. No	0. No	0. No			0. No	2. Yes, outside	0. No	0. No	0. No	0. No	1. Yes	1. Yes	1. Yes, a few	0. No	0. No	0. No	1. Yes	0. No	1. Yes	2. Regional	0. No	0. No	1. Yes	1. Yes	0. No	1. Yes	1. Yes	1. Yes	0. No	0. No	0. No	1. Yes, at home	1. Yes, at home	2. Yes, outside
0. Control	2	2. Control	1. Female	1. 5-14	6	2012	3. summer	1. Intermediate	0. No	0. No	0. No	0. No	0. No	0. No	0. No	0. No	0. No			0. No	0. No	0. No	0. No	0. No	0. No	1. Yes	1. Yes	1. Yes, a few	0. No	1. Yes	0. No	0. No	1. Yes	0. No	2. Regional	0. No	0. No	1. Yes	1. Yes	0. No	1. Yes	1. Yes	1. Yes	0. No	0. No	1. Yes, at home	0. No	1. Yes, at home	1. Yes, at home
0. Control	1	2. Control	0. Male	3. 25-44	3	2013	2. spring	1. Intermediate	0. No	0. No	0. No	0. No	0. No	0. No	0. No	0. No	0. No			1. Yes, at home	0. No	0. No	0. No	0. No	0. No	1. Yes	1. Yes	1. Yes, a few	0. No	0. No	0. No	0. No	0. No	0. No	2. Regional	0. No	0. No	1. Yes	1. Yes	0. No	1. Yes	1. Yes	1. Yes	0. No	0. No	1. Yes, at home	1. Yes, at home	1. Yes, at home	1. Yes, at home
0. Control	2	2. Control	1. Female	1. 5-14	4	2013	2. spring	1. Intermediate	0. No	0. No	0. No	0. No	0. No	0. No	0. No	0. No	0. No			0. No	0. No	0. No	0. No	0. No	2. Yes, outside	0. No		1. Yes, a few	0. No	0. No	0. No	0. No		1. Yes	2. Regional	0. No	0. No	1. Yes	1. Yes		1. Yes	1. Yes	1. Yes	0. No	0. No	0. No	1. Yes, at home	0. No	1. Yes, at home
0. Control	1	2. Control	0. Male	3. 25-44	3	2013	2. spring	1. Intermediate	0. No	0. No	0. No	0. No	0. No	0. No	0. No	0. No	0. No			1. Yes, at home	0. No	1. Yes, at home	0. No	0. No	0. No	0. No	0. No	0. No	0. No	0. No	0. No	0. No	0. No	0. No	2. Regional	0. No	0. No	0. No	0. No	0. No	1. Yes	1. Yes	1. Yes	0. No	0. No	0. No	1. Yes, at home	0. No	1. Yes, at home
0. Control	3	2. Control	1. Female	1. 5-14	9	2012	1. autumn	2. Rural	0. No	0. No	0. No	0. No	0. No	0. No	0. No	0. No	0. No			0. No	1. Yes, at home	0. No	0. No	0. No	0. No	1. Yes	1. Yes	2. Yes, some	0. No	0. No	0. No	0. No	1. Yes	0. No	1. Local and regional	0. No	0. No	0. No	0. No	0. No	0. No	0. No	1. Yes	0. No	0. No	0. No	1. Yes, at home		1. Yes, at home
0. Control	1	2. Control	1. Female	4. 45-64	1	2013	0. winter	2. Rural	0. No	0. No	0. No	0. No	0. No	0. No	0. No	0. No	0. No			1. Yes, at home	1. Yes, at home	1. Yes, at home	0. No	1. Yes, at home	0. No	1. Yes	1. Yes	1. Yes, a few	0. No	1. Yes	0. No	0. No	0. No	0. No	1. Local and regional	0. No	0. No	1. Yes	1. Yes	1. Yes	1. Yes	1. Yes	1. Yes	0. No	1. Yes, at home	1. Yes, at home	0. No	1. Yes, at home	1. Yes, at home
0. Control	3	2. Control	1. Female	0. 0-4	9	2012	1. autumn	1. Intermediate	0. No	0. No	0. No	0. No	0. No	0. No	0. No	0. No	0. No			1. Yes, at home	2. Yes, outside	2. Yes, outside		2. Yes, outside	2. Yes, outside	0. No	0. No	1. Yes, a few	0. No	1. Yes	0. No	1. Yes		1. Yes	1. Local and regional	1. Yes	1. Yes	0. No	1. Yes		1. Yes	1. Yes	1. Yes	0. No	0. No	1. Yes, at home	1. Yes, at home	0. No	3. Yes, outside and at home
0. Control	2	2. Control	1. Female	0. 0-4	6	2012	3. summer	1. Intermediate	0. No	0. No	0. No	0. No	0. No	0. No	0. No	0. No	0. No			1. Yes, at home	1. Yes, at home	2. Yes, outside	0. No	0. No	2. Yes, outside	1. Yes	1. Yes	3. Yes, a lot	0. No	0. No	0. No	1. Yes	1. Yes	1. Yes	1. Local and regional	1. Yes	0. No	0. No	1. Yes	0. No	1. Yes	1. Yes	1. Yes	0. No	0. No	1. Yes, at home	0. No	0. No	1. Yes, at home
0. Control	2	2. Control	0. Male	1. 5-14	6	2012	3. summer	1. Intermediate	0. No	0. No	0. No	0. No	0. No	0. No	0. No	0. No	0. No			3. Yes, at home and outside	0. No	2. Yes, outside	0. No	0. No	0. No	1. Yes	1. Yes	1. Yes, a few	0. No	0. No	0. No	1. Yes	1. Yes	1. Yes	1. Local and regional	0. No	1. Yes	1. Yes	1. Yes	0. No	1. Yes	1. Yes	1. Yes	1. Yes	0. No	0. No	1. Yes, at home	3. Yes, outside and at home	2. Yes, outside
0. Control	1	2. Control	0. Male	5. >=65	2	2013	0. winter	2. Rural	0. No	0. No	0. No	0. No	0. No	0. No	0. No	0. No	0. No			0. No	0. No	0. No	0. No	0. No	0. No	1. Yes	0. No	3. Yes, a lot	0. No	1. Yes	0. No	0. No	0. No	1. Yes	1. Local and regional	0. No	0. No	1. Yes	1. Yes	0. No	1. Yes	1. Yes	1. Yes	0. No	0. No	1. Yes, at home	0. No	1. Yes, at home	1. Yes, at home
0. Control	4	2. Control	1. Female	1. 5-14	11	2012	1. autumn	2. Rural	0. No	0. No	0. No	0. No	0. No	0. No	0. No	0. No	0. No			0. No	1. Yes, at home	0. No	0. No	0. No	0. No	1. Yes	1. Yes	1. Yes, a few	0. No	0. No	0. No	1. Yes	1. Yes	1. Yes	1. Local and regional	0. No		1. Yes	1. Yes		1. Yes	1. Yes	1. Yes	0. No	1. Yes, at home	1. Yes, at home	1. Yes, at home	1. Yes, at home	1. Yes, at home
0. Control	1	2. Control	1. Female	3. 25-44	1	2013	0. winter	2. Rural	0. No	0. No	0. No	0. No	0. No	0. No	0. No	0. No	0. No			0. No	0. No	0. No	0. No	0. No	0. No	1. Yes	1. Yes	2. Yes, some	0. No	0. No	0. No	0. No	0. No	1. Yes	1. Local and regional	1. Yes	0. No	0. No	1. Yes	0. No	1. Yes	0. No	1. Yes	1. Yes	0. No	3. Yes, outside and at home	0. No	3. Yes, outside and at home	2. Yes, outside
0. Control	1	2. Control	1. Female	1. 5-14	2	2013	0. winter	2. Rural	0. No	0. No	0. No	0. No	0. No	0. No	0. No	0. No	0. No			1. Yes, at home	0. No	0. No	0. No	0. No	0. No	1. Yes	0. No	0. No	0. No	0. No	0. No	0. No	0. No	0. No	1. Local and regional	0. No	0. No	0. No	0. No	0. No	1. Yes	0. No	1. Yes	0. No	0. No	0. No	1. Yes, at home	0. No	1. Yes, at home
0. Control	1	2. Control	0. Male	3. 25-44	2	2013	0. winter	2. Rural	0. No	0. No	0. No	0. No	0. No	0. No	0. No	0. No	0. No			0. No	1. Yes, at home	0. No	0. No	0. No	0. No	0. No	1. Yes	2. Yes, some	0. No	0. No	0. No	0. No	0. No	0. No	1. Local and regional	0. No	0. No	1. Yes	1. Yes	0. No	1. Yes	1. Yes	1. Yes	0. No	0. No	0. No	1. Yes, at home		1. Yes, at home
0. Control	1	2. Control	1. Female	2. 15-24	3	2013	2. spring	2. Rural	0. No	0. No	0. No	0. No	0. No	0. No	0. No	0. No	0. No			2. Yes, outside	0. No	0. No	0. No	2. Yes, outside	2. Yes, outside	1. Yes	1. Yes	1. Yes, a few	0. No	0. No	0. No	0. No	0. No	1. Yes	1. Local and regional	0. No	0. No	1. Yes	1. Yes	0. No	1. Yes	1. Yes	1. Yes	0. No	0. No	1. Yes, at home	0. No	0. No	2. Yes, outside
0. Control	2	2. Control	0. Male	5. >=65	5	2013	2. spring	2. Rural	0. No	0. No	0. No	0. No	0. No	0. No	0. No	0. No	0. No			0. No	1. Yes, at home	0. No	0. No	0. No	2. Yes, outside	0. No	0. No	1. Yes, a few	0. No	0. No	0. No	1. Yes	0. No	0. No	1. Local and regional	1. Yes	0. No	1. Yes	1. Yes	1. Yes	1. Yes	0. No	1. Yes	1. Yes	0. No	0. No	0. No	1. Yes, at home	1. Yes, at home
0. Control	3	2. Control	0. Male	3. 25-44	7	2012	3. summer	1. Intermediate	0. No	0. No	0. No	0. No	0. No	0. No	0. No	0. No	0. No			1. Yes, at home	1. Yes, at home	2. Yes, outside	0. No	0. No	0. No	1. Yes	1. Yes	2. Yes, some	0. No	0. No	0. No	0. No	0. No	1. Yes	2. Regional	0. No	0. No	1. Yes	1. Yes	0. No	1. Yes	1. Yes	1. Yes	0. No	0. No	1. Yes, at home	1. Yes, at home	0. No	1. Yes, at home
0. Control	3	2. Control	1. Female	3. 25-44	9	2012	1. autumn	2. Rural	0. No	0. No	0. No	0. No	0. No	0. No	0. No	0. No	0. No			0. No	0. No	0. No	0. No	0. No	0. No	1. Yes	1. Yes	1. Yes, a few	0. No	0. No	0. No	1. Yes	0. No	0. No	0. Local	1. Yes	0. No	1. Yes	1. Yes	1. Yes	1. Yes	1. Yes	1. Yes	0. No	0. No	0. No	3. Yes, outside and at home	3. Yes, outside and at home	1. Yes, at home
0. Control	4	2. Control	1. Female	1. 5-14	10	2012	1. autumn	2. Rural	0. No	0. No	0. No	0. No	0. No	0. No	0. No	0. No	0. No			0. No	3. Yes, at home and outside	0. No	0. No	0. No	3. Yes, at home and outside	1. Yes	1. Yes	2. Yes, some	0. No	1. Yes	0. No	1. Yes	1. Yes	0. No	0. Local	1. Yes	0. No	0. No	1. Yes	1. Yes	1. Yes	1. Yes	1. Yes	0. No	0. No	1. Yes, at home	0. No	0. No	1. Yes, at home
0. Control	2	2. Control	1. Female	1. 5-14	6	2012	3. summer	2. Rural	0. No	0. No	0. No	0. No	0. No	0. No	0. No	0. No	0. No			0. No	0. No	0. No	0. No	0. No	0. No	1. Yes	1. Yes	1. Yes, a few	0. No	1. Yes	0. No	0. No	1. Yes	1. Yes	0. Local	0. No	0. No	0. No	1. Yes	0. No	1. Yes	1. Yes	1. Yes	0. No	0. No	1. Yes, at home	1. Yes, at home	0. No	1. Yes, at home
0. Control	3	2. Control	1. Female	3. 25-44	9	2012	1. autumn	2. Rural	0. No	0. No	0. No	0. No	0. No	0. No	0. No	0. No	0. No			3. Yes, at home and outside	2. Yes, outside	0. No	0. No	0. No	0. No	1. Yes	1. Yes	1. Yes, a few	0. No	1. Yes	1. Yes	1. Yes	1. Yes	1. Yes	0. Local	1. Yes	0. No	1. Yes	1. Yes	0. No	1. Yes	1. Yes	1. Yes	0. No	0. No	1. Yes, at home	0. No	1. Yes, at home	1. Yes, at home
0. Control	1	2. Control	0. Male	5. >=65	2	2013	0. winter	2. Rural	0. No	0. No	0. No	0. No	0. No	0. No	0. No	0. No	0. No			1. Yes, at home	0. No	0. No	0. No	0. No	0. No	1. Yes	1. Yes	1. Yes, a few	0. No	0. No	0. No	0. No	0. No	0. No	1. Local and regional	0. No	0. No	0. No	1. Yes	0. No	1. Yes	1. Yes	1. Yes	0. No	0. No	1. Yes, at home	1. Yes, at home	0. No	1. Yes, at home
0. Control	3	2. Control	0. Male	1. 5-14	8	2012	3. summer	2. Rural	0. No	0. No	0. No	0. No	0. No	0. No	0. No	0. No	0. No			2. Yes, outside	2. Yes, outside	2. Yes, outside	0. No	0. No		1. Yes	1. Yes	1. Yes, a few	0. No	1. Yes	0. No	1. Yes	0. No	1. Yes	1. Local and regional	0. No	1. Yes	1. Yes	1. Yes	1. Yes	1. Yes	1. Yes	1. Yes	0. No	0. No	1. Yes, at home	1. Yes, at home		1. Yes, at home
0. Control	2	2. Control	0. Male	4. 45-64	5	2013	2. spring	2. Rural	0. No	0. No	0. No	0. No	0. No	0. No	0. No	0. No	0. No			1. Yes, at home	0. No	0. No	0. No	0. No	0. No	0. No	0. No	1. Yes, a few	0. No	0. No	0. No	0. No	0. No	0. No	2. Regional	0. No	0. No	0. No	1. Yes	0. No	1. Yes	0. No	1. Yes	0. No	0. No	0. No	0. No	1. Yes, at home	1. Yes, at home
0. Control	4	2. Control	0. Male	0. 0-4	12	2012	0. winter	2. Rural	0. No	0. No	0. No	0. No	0. No	0. No	0. No	0. No	0. No			2. Yes, outside	1. Yes, at home	0. No	0. No	0. No	0. No	0. No	1. Yes	1. Yes, a few	0. No	0. No	0. No	0. No	0. No	1. Yes	2. Regional	0. No	1. Yes	0. No	1. Yes	0. No	1. Yes	0. No	1. Yes	0. No	0. No	1. Yes, at home	0. No	1. Yes, at home	0. No
0. Control	2	2. Control	1. Female	2. 15-24	5	2012	2. spring	2. Rural	0. No	0. No	0. No	0. No	0. No	0. No	0. No	0. No	0. No			1. Yes, at home	0. No	0. No	0. No	0. No	0. No	0. No	0. No	1. Yes, a few	0. No	0. No	0. No	0. No	1. Yes	0. No	2. Regional	0. No	0. No	1. Yes	1. Yes	0. No	1. Yes	1. Yes	1. Yes	0. No	0. No		1. Yes, at home	0. No	1. Yes, at home
0. Control	1	2. Control	0. Male	1. 5-14	2	2013	0. winter	2. Rural	0. No	0. No	0. No	0. No	0. No	0. No	0. No	0. No	0. No			1. Yes, at home	0. No	0. No	0. No	0. No	0. No	0. No	0. No	0. No	0. No	0. No	0. No	0. No	0. No	0. No	2. Regional	1. Yes	0. No	1. Yes	1. Yes	0. No	1. Yes	0. No	1. Yes	0. No	0. No	1. Yes, at home	1. Yes, at home	0. No	0. No
0. Control	4	2. Control	0. Male	3. 25-44	11	2012	1. autumn	2. Rural	0. No	0. No	0. No	0. No	0. No	0. No	0. No	0. No	0. No			0. No	1. Yes, at home	0. No	0. No	0. No	0. No	1. Yes	1. Yes	1. Yes, a few	0. No	0. No	0. No	0. No	0. No	1. Yes	2. Regional	0. No	0. No	0. No	1. Yes	0. No	1. Yes	1. Yes	1. Yes	0. No	0. No	1. Yes, at home	0. No	0. No	2. Yes, outside
[truncated: 27 more columns]
